# Supplementary material for: Cord blood DNA methylation modifications in infants are associated with white matter microstructure in the context of prenatal maternal depression and anxiety
Source: Sci Rep. 2021 Jun 9;11:12181. doi: 10.1038/s41598-021-91642-0 (PMC8190282; doi:10.1038/s41598-021-91642-0)
Supplement: Supplementary file 2 — Supplementary Information 2. [file 41598_2021_91642_MOESM2_ESM.xlsx]

## Sheet: νIC-inter DMPs
νIC-inter DMPs
Illumina ID	Chromosome	Genomic position	DNA strand	UCSC RefGene Name***	UCSC RefGene Group	Relation to a CpG Island	Log Fold Change	T-score	P-value	FDR P-value	Correlation	D Beta**
cg10585257	chr17	79191612	+	AZI1;AZI1	Body;Body	OpenSea	-7.52049	-22.0083	1.24668e-22	9.52359e-17	-0.088374	0.00699986
cg02878615	chr2	71612116	-	ZNF638;ZNF638;ZNF638;ZNF638	Body;Body;Body;Body	OpenSea	-6.07691	-20.5841	1.19435e-21	4.5619e-16	-0.0712698	0.00911974
cg05583353	chr2	144413904	-	ARHGAP15	Body	OpenSea	-5.97318	-19.1532	1.32666e-20	3.37819e-15	-0.101791	-0.00845463
cg00018128	chr2	162275746	+	TBR1	Body	S_Shore	-7.44624	-17.7998	1.48831e-19	2.84235e-14	-0.077013	0.00822345
cg06602086	chr16	1583883	-	IFT140;TMEM204	Body;TSS1500	Island	-7.40134	-17.2167	4.4154e-19	6.74599e-14	-0.160816	0.025426
cg09947609	chr8	104310770	-	FZD6;FZD6;FZD6;FZD6	TSS1500;TSS1500;5'UTR;1stExon	N_Shore	5.04221	16.7831	1.01018e-18	1.28615e-13	0.119495	-0.0064047
cg03278868	chr7	99685045	+			N_Shore	-6.18984	-16.3155	2.51348e-18	2.74298e-13	-0.122235	-0.00410424
cg10071690	chr10	666063	+	DIP2C	Body	N_Shelf	-6.56265	-16.2349	2.94652e-18	2.81361e-13	-0.191751	0.0135444
cg10454048	chr1	180941503	+			OpenSea	-6.62768	-16.1647	3.38647e-18	2.87442e-13	-0.141352	0.00148007
cg21050539	chr10	3265669	+			OpenSea	-6.01512	-16.0132	4.57892e-18	3.49791e-13	-0.0940484	-0.0106884
cg11353770	chr5	153841389	-			OpenSea	-5.71031	-15.5639	1.13507e-17	7.88274e-13	-0.0976766	0.000801269
cg03571352	chr8	143922606	-	GML	Body	OpenSea	-7.03293	-15.471	1.37271e-17	8.73861e-13	-0.102556	0.00509137
cg12903041	chr16	70788822	+	VAC14-AS1;VAC14	TSS200;Body	OpenSea	-6.1712	-15.2416	2.20288e-17	1.20201e-12	-0.0825638	-0.00206931
cg04165099	chr4	83360204	+	ENOPH1	Body	OpenSea	-5.57745	-15.2515	2.15817e-17	1.20201e-12	-0.133441	-0.0142214
cg04241282	chr3	45520639	+	LARS2	Body	OpenSea	-6.30982	-15.0624	3.20001e-17	1.62969e-12	-0.092086	0.00244331
cg25403395	chr16	21597479	-			OpenSea	-5.34119	-14.9362	4.17037e-17	1.99113e-12	-0.0549219	0.0128349
cg00750265	chr19	55875621	+	FAM71E2	TSS1500	S_Shore	-5.1115	-14.693	6.97845e-17	2.80576e-12	-0.0923248	0.00244239
cg23906264	chr8	42705540	-	RNF170	3'UTR	OpenSea	-5.28564	-14.699	6.89017e-17	2.80576e-12	-0.0785815	0.0127156
cg14378593	chr12	52345261	+	ACVR1B;ACVR1B;ACVR1B	TSS1500;TSS1500;TSS1500	N_Shore	2.59292	14.6987	6.89454e-17	2.80576e-12	0.138803	0.00224403
cg17942929	chr17	43168803	+	NMT1	Body	OpenSea	-6.70085	-14.6658	7.39574e-17	2.82486e-12	-0.116943	0.00128292
cg16682225	chr1	214435182	+			OpenSea	7.75227	14.4071	1.28854e-16	4.68731e-12	0.10729	-0.0107762
cg03788509	chr5	75986694	+	IQGAP2;IQGAP2;IQGAP2;IQGAP2	Body;Body;Body;Body	OpenSea	-4.02717	-14.3509	1.45517e-16	5.05287e-12	-0.128189	0.0099651
cg21163617	chr7	157384658	-	PTPRN2;PTPRN2;PTPRN2	Body;Body;Body	N_Shelf	-5.74031	-14.2685	1.74015e-16	5.77969e-12	-0.0743949	0.017864
cg24682747	chr14	94908086	+			OpenSea	-6.63901	-14.138	2.31369e-16	7.36444e-12	-0.0818426	0.0127706
cg00463982	chr16	1583984	+	IFT140;TMEM204	Body;TSS1500	Island	-5.77197	-14.0911	2.56412e-16	7.83509e-12	-0.125972	0.0337304
cg24856034	chr17	9175755	-	STX8;STX8	Body;Body	OpenSea	-6.00761	-13.8891	4.00318e-16	1.17619e-11	-0.0458095	0.0234799
cg20815026	chr17	29421851	-	NF1;NF1;NF1	TSS200;TSS200;TSS200	Island	2.72706	13.7369	5.6159e-16	1.58892e-11	0.144963	-0.000545046
cg17523148	chr19	16408621	+			OpenSea	-6.48704	-13.5147	9.25012e-16	2.27946e-11	-0.105874	-0.00581335
cg00354269	chr20	62520274	+	TPD52L2;TPD52L2;TPD52L2;TPD52L2;TPD52L2;TPD52L2;TPD52L2;TPD52L2;TPD52L2;TPD52L2;TPD52L2	Body;Body;Body;Body;Body;Body;Body;Body;Body;Body;Body	OpenSea	-6.32288	-13.5396	8.744e-16	2.27946e-11	-0.0917826	-0.0027517
cg04322428	chr2	163040801	-	FAP;FAP	Body;Body	OpenSea	-5.57463	-13.5555	8.43681e-16	2.27946e-11	-0.103035	-0.0123089
cg20120371	chr17	41956344	+	MPP2	Body	OpenSea	-4.92932	-13.5249	9.0393e-16	2.27946e-11	-0.0668085	0.0262683
cg04838225	chr13	26628537	+			S_Shelf	-4.63509	-13.4201	1.14589e-15	2.73551e-11	-0.141232	-0.00467665
cg27308507	chr8	144609705	+	ZC3H3	Body	OpenSea	-5.42874	-13.3798	1.2557e-15	2.90681e-11	-0.114331	-0.0120336
cg19030123	chr16	11118090	-	CLEC16A;CLEC16A	Body;Body	OpenSea	-6.36547	-13.2099	1.8507e-15	4.15817e-11	-0.0996886	0.00485336
cg20804503	chr19	9955486	-	PIN1;PIN1;PIN1	Body;Body;Body	OpenSea	-6.13443	-13.1621	2.06567e-15	4.50857e-11	-0.125856	-0.0428106
cg01522095	chr16	23522771	+	GGA2	TSS1500	S_Shore	-5.52404	-13.0985	2.39148e-15	5.0747e-11	-0.0826867	0.0134427
cg00790535	chr4	103482058	+	NFKB1;NFKB1	Body;Body	OpenSea	-5.32606	-12.9687	3.22872e-15	6.66614e-11	-0.128714	-0.0141286
cg04185123	chr5	146812118	-	DPYSL3	Body	OpenSea	-6.12623	-12.885	3.92263e-15	7.88569e-11	-0.113078	0.00679248
cg06080224	chr7	107204581	+	COG5;COG5;DUS4L;COG5;COG5;COG5;DUS4L;COG5	5'UTR;1stExon;5'UTR;1stExon;1stExon;5'UTR;1stExon;5'UTR	Island	2.66765	12.8217	4.54807e-15	8.90858e-11	0.145491	0.000598211
cg27004295	chr6	33893437	-			OpenSea	-3.38375	-12.8022	4.76009e-15	9.09078e-11	-0.0739088	-0.00149556
cg15593711	chr7	117571560	-			OpenSea	-6.29086	-12.7812	4.99999e-15	9.31603e-11	-0.102889	0.0128871
cg12137082	chr13	49350290	+			OpenSea	-3.5919	-12.7043	5.98881e-15	1.06394e-10	-0.070382	0.00189899
cg26079423	chr2	68460628	-	PPP3R1	Body	OpenSea	-4.15918	-12.711	5.89547e-15	1.06394e-10	-0.0369343	0.016727
cg05687370	chr4	113189960	+	AP1AR;AP1AR	3'UTR;3'UTR	OpenSea	-5.69001	-12.6488	6.82512e-15	1.15863e-10	-0.077319	0.0155898
cg03957481	chr22	50986962	+	KLHDC7B	1stExon	Island	2.36845	12.6496	6.81314e-15	1.15863e-10	0.177114	0.00157404
cg04533266	chr3	191855359	-			OpenSea	-4.38534	-12.5876	7.88832e-15	1.31e-10	-0.131187	-0.00603412
cg17598937	chr1	37047802	+			OpenSea	-5.14571	-12.5224	9.20551e-15	1.49622e-10	-0.148961	0.00867749
cg24720939	chr3	151507557	-	MIR548H2;AADACL2-AS1;AADACL2-AS1	Body;Body;Body	OpenSea	-4.70783	-12.4891	9.96513e-15	1.58594e-10	-0.102093	0.0240025
cg19743044	chr1	44115203	+	KDM4A	TSS1500	N_Shore	8.21388	12.4069	1.21205e-14	1.8896e-10	0.0854237	0.00142559
cg19711782	chr3	50395925	-	TMEM115	1stExon	N_Shore	-3.93034	-12.3762	1.30445e-14	1.99297e-10	-0.12917	0.0309965
cg03101472	chr21	34575128	-			OpenSea	-5.30874	-12.2787	1.64796e-14	2.46844e-10	-0.140696	0.0299752
cg12337884	chr13	114819908	-	RASA3	Body	OpenSea	-4.32694	-12.2233	1.88293e-14	2.76615e-10	-0.0618716	-0.0200882
cg13209077	chr1	213554497	+			OpenSea	-4.54448	-12.1726	2.12779e-14	3.06689e-10	-0.171802	0.0100061
cg12687090	chr4	17634096	+	FAM184B	3'UTR	OpenSea	-4.94253	-12.0851	2.63029e-14	3.72096e-10	-0.0763586	0.00511391
cg15006039	chr22	34102150	-	LARGE;LARGE	Body;Body	OpenSea	-5.80895	-12.023	3.05925e-14	4.24911e-10	-0.112306	0.00530884
cg04621020	chr5	101632341	+	SLCO4C1	TSS200	Island	4.13293	11.931	3.8291e-14	5.22341e-10	0.168396	0.00276525
cg19788741	chr5	101632310	+	SLCO4C1	TSS200	Island	3.42416	11.9091	4.04042e-14	5.41498e-10	0.0906299	0.0235353
cg03559813	chr4	189923233	-			OpenSea	-4.01711	-11.886	4.27581e-14	5.63165e-10	-0.0575591	0.0185619
cg03622241	chr7	75617435	+	TMEM120A	Body	OpenSea	-4.4504	-11.8695	4.45184e-14	5.76412e-10	-0.103466	0.0290112
cg15414930	chr6	17985564	-	KIF13A;KIF13A;KIF13A;KIF13A	Body;Body;Body;Body	N_Shore	-5.43964	-11.8604	4.55304e-14	5.7969e-10	-0.0862885	0.0202338
cg15356441	chr7	27147345	-	HOXA3;HOXA3	3'UTR;3'UTR	S_Shore	-5.22431	-11.8262	4.95187e-14	6.20133e-10	-0.127594	0.0178378
cg13465381	chr1	47282666	+	CYP4B1;CYP4B1	Body;Body	OpenSea	-4.47274	-11.7954	5.34137e-14	6.58123e-10	-0.114671	0.0118385
cg12478720	chr5	117786381	-			OpenSea	-6.04303	-11.5533	9.7343e-14	1.18035e-09	-0.082074	0.00694333
cg16594910	chr11	132107419	+	NTM;NTM;NTM;NTM	Body;Body;Body;Body	OpenSea	-5.32609	-11.4949	1.12632e-13	1.3444e-09	-0.135406	0.00541481
cg16695570	chr14	101532886	-	MIR656	TSS200	S_Shore	-5.30753	-11.3235	1.73228e-13	2.03588e-09	-0.150396	-0.000982474
cg19260329	chr1	159174076	-	DARC;DARC	TSS1500;TSS1500	OpenSea	-6.52346	-11.2771	1.94787e-13	2.25456e-09	-0.163759	0.0263381
cg05398784	chr3	73528949	-	PDZRN3;PDZRN3;PDZRN3	Body;Body;5'UTR	OpenSea	-5.29001	-11.2312	2.18775e-13	2.49441e-09	-0.079139	-0.00704484
cg24620454	chr12	56211520	+	ORMDL2;SARNP;SARNP;SARNP;SARNP	TSS1500;Body;Body;1stExon;5'UTR	Island	2.08451	11.1339	2.80173e-13	3.14748e-09	0.138745	-0.00314705
cg15539714	chr20	34658918	-			OpenSea	-5.4914	-11.0631	3.35575e-13	3.71524e-09	-0.0970027	-0.0126147
cg16858071	chr5	178841580	+			OpenSea	-3.90612	-11.0055	3.8896e-13	4.24476e-09	-0.0676519	0.0248334
cg01475684	chr10	14628103	-	FAM107B;FAM107B;FAM107B;FAM107B	5'UTR;5'UTR;Body;5'UTR	OpenSea	-2.89474	-10.8408	5.94382e-13	6.39518e-09	-0.0573328	0.0711611
cg09501314	chr15	25919674	-			OpenSea	-4.37101	-10.8069	6.48745e-13	6.88315e-09	-0.103505	0.0126121
cg10002569	chr6	159525348	-			OpenSea	4.73987	10.7808	6.9426e-13	7.26516e-09	0.042411	0.0109165
cg00524964	chr9	134135008	+	FAM78A	3'UTR	N_Shore	-5.20352	-10.7558	7.40651e-13	7.64588e-09	-0.068675	-0.0303176
cg24317086	chr15	93423542	+			N_Shelf	-3.58873	-10.7436	7.64499e-13	7.78684e-09	-0.0737332	0.182654
cg00173322	chr12	127152416	-	LOC100996671;LOC100996671;LOC100996671	Body;Body;Body	OpenSea	-4.94726	-10.554	1.25412e-12	1.26058e-08	-0.0415343	0.0202917
cg03996581	chr1	153586386	-	S100A16	TSS1500	OpenSea	-4.08817	-10.5119	1.40056e-12	1.3895e-08	-0.10415	0.0311891
cg14088671	chr6	2391594	+	GMDS-AS1	Body	OpenSea	-3.76356	-10.5054	1.42472e-12	1.39534e-08	-0.108048	-0.0106781
cg09714031	chr16	52271613	+			OpenSea	-4.44404	-10.3816	1.97453e-12	1.90933e-08	-0.123489	-0.00707503
cg07341220	chr16	1583899	+	IFT140;TMEM204	Body;TSS1500	Island	-3.92878	-10.3693	2.0399e-12	1.94789e-08	-0.174104	0.00798081
cg03889251	chr3	138743093	-			S_Shelf	-5.52421	-10.3147	2.35754e-12	2.22341e-08	-0.119562	-0.0123233
cg05080777	chr6	107019663	-	RTN4IP1	3'UTR	OpenSea	-5.30476	-10.3069	2.40656e-12	2.24196e-08	-0.0774207	-0.00275136
cg04703618	chr7	1647293	+			S_Shelf	-3.61976	-10.0428	4.87321e-12	4.48521e-08	-0.156095	0.0223285
cg23959518	chr6	110011686	+	AKD1;FIG4;AKD1	5'UTR;TSS1500;5'UTR	Island	-3.23008	-10.0359	4.96465e-12	4.51497e-08	-0.0450104	0.0160553
cg01037262	chr10	3976290	-			OpenSea	-5.38317	-9.88285	7.50519e-12	6.7451e-08	-0.0676642	-0.00886895
cg07584320	chr11	94964503	-	SESN3	TSS1500	Island	2.69881	9.78473	9.79731e-12	8.7027e-08	0.19189	-0.00108085
cg11191166	chr8	125640733	+	MTSS1;MTSS1;MTSS1	Body;Body;Body	OpenSea	-3.80338	-9.73981	1.10732e-11	9.72295e-08	-0.0764522	0.00268845
cg27356531	chr12	92175206	-			OpenSea	-2.81717	-9.71518	1.18436e-11	1.02813e-07	-0.104297	-0.0123007
cg23830205	chr3	71127516	-	FOXP1	Body	OpenSea	-2.7807	-9.6394	1.45725e-11	1.2508e-07	-0.0882495	0.0285318
cg11435087	chr19	38397154	-	SIPA1L3;WDR87;WDR87	TSS1500;1stExon;5'UTR	Island	-4.01545	-9.57302	1.74861e-11	1.48421e-07	0.108665	-0.00420591
cg13667124	chr2	235098156	+			OpenSea	-4.08598	-9.52403	2.00111e-11	1.67987e-07	-0.105766	-0.0114208
cg25834315	chr10	35125021	-			OpenSea	-3.37264	-9.48716	2.21536e-11	1.83951e-07	-0.12197	-0.0168794
cg03127174	chr8	15397731	+	TUSC3;TUSC3;TUSC3;TUSC3	5'UTR;1stExon;1stExon;5'UTR	Island	1.67728	9.43432	2.56381e-11	2.10595e-07	0.174576	-0.000211221
cg23921145	chr1	241682627	+	FH	Body	Island	1.59981	9.40533	2.77817e-11	2.25775e-07	0.211355	0.00127203
cg03906434	chr7	27231819	-			Island	-2.88625	-9.38352	2.95135e-11	2.37325e-07	-0.161062	0.0354135
cg21714578	chr19	36359295	-	APLP1;APLP1	TSS200;TSS200	Island	-2.81997	-9.27053	4.04138e-11	3.21591e-07	-0.186688	-0.0101631
cg00203915	chr7	1314422	-			N_Shore	-3.99173	-9.07691	6.95162e-11	5.47469e-07	-0.114588	-0.0183805
cg10357242	chr8	26249840	+	BNIP3L	Body	OpenSea	-2.47749	-9.04102	7.69096e-11	5.99515e-07	-0.0935167	-0.0310879
cg26551166	chr1	247846283	-			OpenSea	-3.883	-9.01946	8.17303e-11	6.30658e-07	-0.148746	-0.00116061
cg18734446	chr5	37874112	-	GDNF-AS1;GDNF-AS1;GDNF-AS1;GDNF-AS1	Body;1stExon;5'UTR;Body	OpenSea	-4.19633	-9.01467	8.2842e-11	6.32843e-07	-0.111139	-0.015595
cg10800095	chr7	30362971	+	ZNRF2	Body	OpenSea	-13.901	-8.8925	1.17047e-10	8.85289e-07	-0.134815	0.00272228
cg19863040	chr7	2136531	+	MAD1L1;MAD1L1;MAD1L1	Body;Body;Body	OpenSea	-4.6697	-8.86081	1.28063e-10	9.5911e-07	-0.133144	-0.00119766
cg16510128	chr5	42757815	+	CCDC152	5'UTR	OpenSea	-3.87189	-8.79712	1.53501e-10	1.13847e-06	0.0106212	-0.0171684
cg08494738	chr16	4369512	-			S_Shelf	-3.31411	-8.78378	1.59449e-10	1.1712e-06	-0.23632	0.112939
cg08337184	chr19	11558539	+	PRKCSH;PRKCSH	Body;Body	N_Shore	3.31863	8.71263	1.95364e-10	1.42135e-06	0.168019	0.0249003
cg09654050	chr5	154478274	+			OpenSea	-4.18891	-8.63201	2.46105e-10	1.77362e-06	-0.0819502	-0.0284822
cg12620005	chr1	51779655	+	TTC39A;TTC39A	Body;Body	OpenSea	-4.62305	-8.59034	2.77387e-10	1.98038e-06	-0.164637	-0.0216556
cg22593139	chr10	98262082	+	TLL2	Body	OpenSea	-2.26565	-8.54274	3.18107e-10	2.25006e-06	-0.163542	0.0280479
cg07765813	chr3	158519566	-	MFSD1;MFSD1	TSS200;TSS200	Island	-3.05732	-8.52949	3.3048e-10	2.31613e-06	0.0218538	0.0194655
cg07140660	chr5	171433509	-	FBXW11;FBXW11;FBXW11;FBXW11;FBXW11;FBXW11	1stExon;1stExon;1stExon;5'UTR;5'UTR;5'UTR	Island	-3.36859	-8.5178	3.41805e-10	2.37373e-06	-0.0874652	0.00289278
cg08191904	chr14	32769511	+			OpenSea	-3.22777	-8.46701	3.95767e-10	2.72372e-06	-0.0339305	0.0316574
cg10640764	chr19	11216364	-	LDLR	Body	S_Shore	-3.18541	-8.36623	5.29846e-10	3.61391e-06	-0.152897	-0.0120929
cg06813706	chr2	206928908	-	INO80D	5'UTR	OpenSea	-2.86025	-8.2211	8.08223e-10	5.46385e-06	0.0134092	-0.151533
cg04815147	chr22	29865064	+			N_Shore	-2.51831	-8.21631	8.19607e-10	5.4922e-06	-0.0810382	0.0297761
cg12684136	chr15	89149030	+			Island	-6.03235	-8.20867	8.38094e-10	5.56725e-06	0.122534	0.0380152
cg25317740	chr8	144911669	-	PUF60;PUF60;PUF60;PUF60;PUF60;PUF60;PUF60;PUF60	TSS1500;TSS1500;TSS200;TSS200;TSS200;TSS200;TSS200;TSS200	Island	1.60582	8.20391	8.49822e-10	5.59649e-06	0.207405	0.000442794
cg14922090	chr14	104714054	-			OpenSea	-4.77719	-8.18385	9.01113e-10	5.88354e-06	-0.105286	0.0153968
cg15053380	chr9	85678223	-	RASEF	TSS200	Island	-2.86115	-8.16224	9.59889e-10	6.21419e-06	0.0778674	0.0326607
cg09240793	chr17	79465311	-			N_Shore	-3.70229	-8.12422	1.07287e-09	6.88727e-06	-0.111288	0.0285028
cg08296037	chr16	1584118	+	IFT140;TMEM204	Body;TSS200	Island	-7.53792	-8.08456	1.20513e-09	7.67185e-06	-0.110782	0.100781
cg01198024	chr21	33672713	-	MRAP;MRAP	Body;Body	Island	-1.56283	-8.04489	1.35402e-09	8.54842e-06	-0.0685569	-0.0152144
cg11289601	chr5	119846010	+	PRR16;PRR16;PRR16	Body;5'UTR;Body	OpenSea	-3.04337	-8.02778	1.42385e-09	8.9156e-06	0.010912	0.0171501
cg14717126	chr9	98270514	+	PTCH1;PTCH1;PTCH1;PTCH1;PTCH1;PTCH1;PTCH1	TSS1500;TSS1500;TSS200;TSS200;1stExon;Body;Body	Island	1.90077	7.97386	1.6687e-09	1.03638e-05	0.252548	0.0102661
cg08182409	chr6	19688777	+			N_Shelf	-5.41297	-7.90328	2.05496e-09	1.25586e-05	-0.0248654	0.0164557
cg19506322	chr10	132160706	+			OpenSea	-2.80026	-7.90598	2.03861e-09	1.25586e-05	-0.149465	0.00467988
cg05586800	chr5	170052878	+	KCNIP1;KCNIP1;KCNIP1	Body;Body;Body	OpenSea	-1.97801	-7.85909	2.3417e-09	1.41973e-05	-0.246323	-0.0148297
cg22149516	chr5	101632314	+	SLCO4C1	TSS200	Island	3.30401	7.80814	2.72308e-09	1.63796e-05	0.0648327	0.0138376
cg09095678	chr4	156348493	-			OpenSea	-3.45286	-7.77049	3.04479e-09	1.81716e-05	-0.0750437	-0.00450827
cg02193187	chr16	1583630	-	TMEM204;TMEM204;IFT140	5'UTR;TSS200;Body	N_Shore	-6.36635	-7.7509	3.22718e-09	1.91108e-05	-0.172156	0.0449077
cg03833559	chr1	110435756	+			OpenSea	2.05128	7.74466	3.28759e-09	1.93188e-05	0.0799277	-0.099999
cg23839709	chr4	141295361	-	SCOC;SCOC;SCOC;SCOC;SCOC;SCOC;SCOC;SCOC	Body;Body;Body;Body;Body;Body;Body;Body	S_Shore	-6.11282	-7.71698	3.56947e-09	2.08151e-05	-0.194212	-0.0756046
cg26092988	chr6	30034794	-	PPP1R11	TSS200	OpenSea	3.08302	7.71123	3.63103e-09	2.10136e-05	0.157072	0.00408389
cg22891287	chr19	36248992	-	HSPB6;C19orf55	TSS1500;TSS200	Island	2.23198	7.67014	4.10335e-09	2.35685e-05	0.144007	-1.68626e-05
cg00779928	chr1	228225068	+	WNT3A	Body	N_Shore	-6.21797	-7.4089	8.96538e-09	5.11104e-05	-0.218372	0.00211986
cg01472077	chr5	3311381	+			OpenSea	-2.50861	-7.35599	1.05113e-08	5.94799e-05	-0.0899706	0.00482332
cg00856443	chr8	60127667	+			OpenSea	-2.27737	-7.34178	1.09707e-08	6.16228e-05	-0.151721	0.0225756
cg11827897	chr8	122234746	-			OpenSea	-1.9909	-7.10673	2.23179e-08	0.000124446	-0.0836207	0.0181163
cg00455758	chr9	35646873	+			Island	-3.19435	-7.07395	2.46511e-08	0.000136459	-0.0817299	-0.0286302
cg13962612	chr3	60935100	+	FHIT;FHIT	5'UTR;5'UTR	OpenSea	-1.89201	-7.05013	2.6499e-08	0.000145633	-0.107043	-0.00396692
cg08269908	chr16	57710430	-	ADGRG3;ADGRG3	5'UTR;Body	OpenSea	-3.90933	-6.97976	3.28179e-08	0.000179072	-0.116805	-0.049189
cg19903196	chr1	212429231	-			OpenSea	-2.79814	-6.95789	3.50756e-08	0.000190034	0.131939	-0.0220928
cg26516362	chr5	178986906	+	RUFY1;RUFY1;RUFY1;RUFY1	5'UTR;Body;1stExon;5'UTR	Island	-3.35415	-6.89315	4.27224e-08	0.000229833	-0.198093	-0.149497
cg01204606	chr11	116451788	-			Island	1.6926	6.86661	4.63239e-08	0.000247465	0.136204	-0.0030121
cg05893843	chr5	119846291	+	PRR16	Body	OpenSea	-2.34608	-6.81381	5.44243e-08	0.000286761	-0.0444358	-0.0129008
cg20919265	chr13	111156038	+	COL4A2-AS1;COL4A2	Body;Body	OpenSea	-3.38682	-6.81152	5.48059e-08	0.000286761	-0.0799796	-0.0632825
cg00807353	chr17	6416111	-	PITPNM3;PITPNM3	Body;Body	OpenSea	1.81878	6.81161	5.4792e-08	0.000286761	0.0213599	-0.00865914
cg00356500	chr6	32028152	+	TNXB	Body	OpenSea	-3.43169	-6.80158	5.6497e-08	0.000293598	-0.0356879	0.00295043
cg27453776	chr22	31856345	-	EIF4ENIF1;EIF4ENIF1;EIF4ENIF1	Body;Body;Body	OpenSea	-1.62792	-6.79139	5.82825e-08	0.000300831	-0.0413725	0.0109701
cg27612364	chr6	46620935	-	SLC25A27;CYP39A1	1stExon;TSS1500	Island	2.16058	6.77486	6.13033e-08	0.000314299	0.0414071	-0.00319173
cg13641983	chr5	72509789	-			N_Shore	-4.38734	-6.74958	6.62298e-08	0.000337294	-0.08185	0.0105401
cg10465839	chr16	1584050	+	IFT140;TMEM204	Body;TSS200	Island	-5.3273	-6.74516	6.7132e-08	0.000339624	-0.208465	0.0576986
cg08904194	chr6	159295138	-			S_Shelf	-3.1732	-6.73338	6.95944e-08	0.000349765	-0.257972	0.00863975
cg17971841	chr2	192140872	+	MYO1B;MYO1B;MYO1B	5'UTR;5'UTR;5'UTR	OpenSea	-5.28277	-6.72151	7.21686e-08	0.000360332	-0.13374	0.0174817
cg13713667	chr14	78057532	-	SPTLC2	Body	OpenSea	2.52656	6.70309	7.63567e-08	0.000378767	0.17568	-0.212635
cg04053485	chr2	242611942	+	ATG4B;ATG4B	3'UTR;3'UTR	OpenSea	-5.69298	-6.67699	8.2709e-08	0.00040763	0.120559	0.457741
cg00919118	chr10	114886498	-	TCF7L2;TCF7L2;TCF7L2;TCF7L2;TCF7L2;TCF7L2	Body;Body;Body;Body;Body;Body	OpenSea	1.52501	6.65981	8.71804e-08	0.000426913	0.211561	-0.00861811
cg18670075	chr3	126288779	-			OpenSea	-2.65214	-6.63458	9.4191e-08	0.000458306	-0.0749099	0.010934
cg24115571	chr8	104310713	-	FZD6;FZD6;FZD6;FZD6	TSS1500;TSS1500;5'UTR;1stExon	N_Shore	4.53863	6.57393	1.13455e-07	0.000548546	0.155574	0.0235345
cg17310682	chr22	21148264	-	PI4KA	Body	OpenSea	-1.52211	-6.56457	1.16761e-07	0.000560981	-0.160229	-0.00767458
cg07251788	chr22	19280165	+	CLTCL1;CLTCL1	TSS1500;TSS1500	S_Shore	-4.34388	-6.55625	1.19782e-07	0.000568345	-0.0180093	0.0557875
cg04393301	chr11	107477132	+	ELMOD1;ELMOD1;ELMOD1	5'UTR;5'UTR;5'UTR	OpenSea	-3.3216	-6.55746	1.1934e-07	0.000568345	0.0126659	0.0221832
cg22140614	chr4	887730	-	GAK	Body	Island	-1.42574	-6.51585	1.3561e-07	0.000639475	-0.0525225	0.000561713
cg01398529	chr4	26322459	-	RBPJ;RBPJ;RBPJ;RBPJ;RBPJ;RBPJ	Body;5'UTR;1stExon;Body;1stExon;5'UTR	Island	-3.3426	-6.49449	1.44812e-07	0.000678677	-0.0755315	0.0320763
cg09002684	chr6	3293797	-	SLC22A23;SLC22A23	Body;Body	OpenSea	-3.85921	-6.47172	1.55315e-07	0.00072346	-0.220701	0.00822306
cg07462540	chr7	8473279	-	NXPH1	TSS1500	Island	-6.24799	-6.45873	1.61645e-07	0.000748381	-0.104417	-0.0984918
cg00736521	chr9	79009704	-	RFK	TSS1500	Island	2.07571	6.44057	1.70933e-07	0.000786618	0.091641	0.000711978
cg22677161	chr19	4870468	-			OpenSea	1.98493	6.42052	1.81815e-07	0.000831685	0.106494	-0.115845
cg14649665	chr6	165823000	+	MIR7641-2;PDE10A;PDE10A	TSS200;Body;Body	OpenSea	-1.47198	-6.4125	1.8636e-07	0.000842388	-0.0487291	0.00517591
cg00822627	chr15	22847665	-	TUBGCP5;TUBGCP5	Body;Body	OpenSea	-1.4213	-6.41408	1.85455e-07	0.000842388	-0.0963289	-0.00132722
cg19534662	chr6	66206412	+	EYS;EYS;EYS;EYS	5'UTR;5'UTR;5'UTR;5'UTR	OpenSea	-3.02584	-6.34915	2.26513e-07	0.00101787	-0.232334	-0.0847125
cg27594616	chr16	1583620	-	TMEM204;TMEM204;IFT140	5'UTR;TSS200;Body	N_Shore	-3.12148	-6.34501	2.29421e-07	0.0010249	-0.180487	0.0576192
cg26064481	chr1	44000558	-	PTPRF;PTPRF	5'UTR;5'UTR	S_Shelf	-2.84141	-6.32546	2.43668e-07	0.00108222	-0.10467	-0.0216195
cg08661617	chr8	17198946	-	MTMR7	Body	OpenSea	1.28341	6.31775	2.49529e-07	0.00110185	0.00409919	-0.0791987
cg07023867	chr18	55710965	+	NEDD4L;NEDD4L	TSS1500;TSS1500	Island	2.70049	6.30932	2.56101e-07	0.00112437	0.0910676	0.0452595
cg15987506	chr2	234399667	+	USP40	Body	OpenSea	-6.09088	-6.30249	2.61553e-07	0.00114174	-0.182191	-0.00802099
cg04952324	chr7	73727108	-	CLIP2;CLIP2	5'UTR;5'UTR	OpenSea	2.26336	6.29783	2.65337e-07	0.00115168	0.0233594	-0.0459872
cg04232581	chr5	36660746	+	SLC1A3;SLC1A3;SLC1A3;SLC1A3	Body;Body;Body;Body	OpenSea	-1.54943	-6.28806	2.73454e-07	0.0011802	-0.079265	0.00431576
cg05809174	chr6	10723406	+	TMEM14C;TMEM14C;TMEM14C;TMEM14C	1stExon;1stExon;5'UTR;5'UTR	Island	8.33048	6.26561	2.93062e-07	0.00125772	0.032437	-0.0255061
cg24151548	chr19	1285794	-	EFNA2	TSS1500	N_Shore	1.22933	6.20102	3.57715e-07	0.00152662	0.198671	0.0105449
cg09698548	chr8	61193990	-	CA8	TSS200	Island	-4.96584	-6.19765	3.61458e-07	0.00153402	-0.140601	0.0293669
cg26456563	chr19	40728617	-	CNTD2	3'UTR	Island	-2.80733	-6.19469	3.64772e-07	0.00153953	-0.0475804	0.0103408
cg01570069	chr10	96305623	-	HELLS;HELLS	1stExon;5'UTR	Island	2.39291	6.18021	3.81448e-07	0.00160107	0.234993	0.0109645
cg16321568	chr1	48462639	-			Island	1.61619	6.16443	4.00506e-07	0.00167187	0.150312	0.00644943
cg08845511	chr15	65935298	-	SLC24A1;SLC24A1;SLC24A1;SLC24A1;SLC24A1;SLC24A1	5'UTR;1stExon;Body;Body;Body;Body	OpenSea	-5.20343	-6.15814	4.08361e-07	0.0016954	-0.113151	0.0195481
cg21352954	chr4	146424127	+	SMAD1-AS2;SMAD1;SMAD1	Body;5'UTR;5'UTR	OpenSea	-1.38262	-6.14293	4.28009e-07	0.00176737	-0.216242	-0.00148631
cg05793586	chr2	233612158	-	GIGYF2;GIGYF2;GIGYF2;GIGYF2;GIGYF2	Body;Body;Body;Body;Body	OpenSea	-2.6608	-6.13489	4.38777e-07	0.00180209	-0.0202868	0.0335593
cg08113634	chr5	124091456	+			OpenSea	-1.94113	-6.1264	4.50441e-07	0.0018401	0.00140982	0.0197791
cg11046947	chr11	65166068	-	FRMD8;FRMD8;FRMD8	Body;Body;Body	OpenSea	-1.87422	-6.1191	4.60709e-07	0.00187204	0.0286022	0.0162391
cg18344063	chr12	87232511	-	MGAT4C;MGAT4C	1stExon;5'UTR	OpenSea	-5.65486	-6.11566	4.65637e-07	0.00188205	-0.10738	-0.00893298
cg08385874	chr21	46352445	-			Island	3.79597	6.10369	4.8318e-07	0.00194268	0.0996031	-0.000156634
cg11735846	chr1	4770935	+	AJAP1;AJAP1	Body;Body	N_Shore	-3.06331	-6.08783	5.07462e-07	0.00202963	0.0933283	-0.00286995
cg20536369	chr19	2427244	+	TIMM13	Body	Island	2.1007	6.04128	5.86019e-07	0.00233161	-0.00668491	-0.00863284
cg12321415	chr12	97383847	-			OpenSea	-5.58899	-5.99913	6.67601e-07	0.00264244	0.0744572	0.00682376
cg06389787	chr18	68696002	+			OpenSea	-2.59792	-5.99642	6.7323e-07	0.00265098	-0.179932	-0.0311368
cg07962355	chr15	89787724	+	FANCI;FANCI	5'UTR;5'UTR	S_Shore	1.49968	5.96502	7.41898e-07	0.0029064	0.123387	-0.00125706
cg26661727	chr3	149106022	-			OpenSea	-1.51212	-5.9623	7.48173e-07	0.00291603	-0.0187327	0.00605214
cg08128087	chr1	33593457	+			S_Shore	-2.15015	-5.92797	8.32033e-07	0.00318017	-0.0486094	0.0202276
cg03675645	chr17	15552363	-	TRIM16	Body	OpenSea	-6.59681	-5.93162	8.22672e-07	0.00318017	0.0799794	-0.0183177
cg00831358	chr1	32254081	-			Island	1.89424	5.927	8.34532e-07	0.00318017	0.0768091	-0.00175066
cg21439867	chr12	98908661	+	TMPO-AS1;TMPO;TMPO;TMPO;TMPO	Body;TSS1500;TSS1500;TSS1500;TSS1500	N_Shore	4.91844	5.92927	8.28684e-07	0.00318017	0.22679	-0.00211872
cg23498877	chr3	93781665	+	DHFRL1;DHFRL1;NSUN3;DHFRL1	5'UTR;1stExon;TSS200;5'UTR	Island	4.39527	5.92614	8.3676e-07	0.00318017	0.0523841	-0.0249695
cg09674998	chr1	17870432	+	ARHGEF10L	5'UTR	S_Shelf	-1.31261	-5.92068	8.51014e-07	0.00321833	-0.199491	0.00652527
cg27269790	chr7	158945956	-			OpenSea	-5.93139	-5.9161	8.63159e-07	0.00323736	0.010237	-0.0311216
cg09730795	chr8	97174382	+	GDF6	TSS1500	S_Shore	-3.22204	-5.91559	8.64522e-07	0.00323736	0.218497	0.138219
cg12394741	chr4	1060119	-			N_Shelf	-1.57469	-5.91158	8.7533e-07	0.00326185	-0.167168	0.00546526
cg03905214	chr13	45911062	-	TPT1;TPT1;TPT1	3'UTR;3'UTR;3'UTR	N_Shelf	1.49305	5.9051	8.93044e-07	0.0033117	0.0937642	-0.121963
cg06606318	chr1	27339314	-	FAM46B;FAM46B	5'UTR;1stExon	Island	-5.33777	-5.87456	9.81594e-07	0.00362249	0.0024695	-0.0842023
cg14824543	chr1	1076166	+			S_Shelf	-3.13072	-5.85841	1.03192e-06	0.003771	-0.0904839	-0.0282697
cg11375102	chr16	1583810	-	IFT140;TMEM204	Body;TSS1500	Island	-3.93504	-5.85693	1.03665e-06	0.003771	-0.203093	0.0558555
cg05031276	chr1	2706333	+	TTC34	TSS200	Island	2.86245	5.85874	1.03084e-06	0.003771	0.062285	-0.00353879
cg23044176	chr3	55002570	+	LRTM1;CACNA2D3	TSS1500;Body	OpenSea	-1.5353	-5.85011	1.05876e-06	0.00382103	0.0521183	0.0176084
cg04478861	chr9	880924	+	DMRT1	Body	OpenSea	7.71803	5.84961	1.0604e-06	0.00382103	0.0864279	0.00351978
cg18518680	chr12	6419636	-	PLEKHG6;PLEKHG6;PLEKHG6	TSS1500;1stExon;5'UTR	Island	-4.08288	-5.84234	1.08454e-06	0.00388967	0.0109831	-0.0358373
cg10990188	chr10	129144210	+	DOCK1	Body	OpenSea	-6.74551	-5.82827	1.13283e-06	0.00404387	-0.0496551	0.00595021
cg00676042	chr3	150481287	-	SIAH2	TSS200	Island	-2.42388	-5.81777	1.17025e-06	0.00415576	0.154673	0.030795
cg19233043	chr3	50605003	+	C3orf18;C3orf18	1stExon;5'UTR	Island	-2.35814	-5.81645	1.17506e-06	0.00415576	-0.132366	0.0154381
cg02573091	chr5	74908125	-			S_Shore	-8.89852	-5.76576	1.37469e-06	0.00483937	0.0167731	0.0458731
cg22681993	chr2	65131547	-	LOC400958	Body	OpenSea	-3.74823	-5.75749	1.41035e-06	0.00494214	-0.00623609	-0.101626
cg09331735	chr10	626833	+	DIP2C	Body	N_Shelf	-5.97808	-5.75324	1.42903e-06	0.00498475	0.0852292	0.0137324
** D Beta = Beta-value difference betwee the highest and lowest sample
*** Gene symbols taken from Illumina's EPIC annotation file

## Sheet: Prenatal stress-related DMPs
Prenatal stress-related DMPs*
Illumina ID	UCSC RefGene Name***	Genomic position	DNA strand	UCSC RefGene Name***	UCSC RefGene Group	Relation to a CpG Island	Log Fold Change	T-score	P-value	FDR P-value	Correlation	D Beta*
cg15677957	chr18	47088780	-	LIPG	Body	S_Shore	0.0073194	4.78193	1.07e-05	0.714481	0.452109	0.0129122
cg24937696	chr2	174219534	-	CDCA7;CDCA7	TSS200;TSS200	Island	0.0064484	4.78159	1.07e-05	0.714481	0.440506	0.0114296
cg14903490	chr3	82137061	+			OpenSea	0.00460861	4.75413	1.18e-05	0.714481	0.477133	0.0158837
cg08424423	chr6	31088188	+	CDSN;PSORS1C1	1stExon;5'UTR	OpenSea	0.00544805	4.74249	1.24e-05	0.714481	0.469962	0.0238658
cg19235494	chr3	101443851	+	CEP97	Body	Island	0.00810809	4.6636	1.65e-05	0.714481	0.477413	-0.00212415
cg11200917	chr5	151305111	+	GLRA1;GLRA1	TSS1500;TSS1500	S_Shore	0.0163931	4.63901	1.8e-05	0.714481	0.451968	0.0880574
cg20173993	chr1	36938052	-	CSF3R;CSF3R;CSF3R	Body;Body;Body	OpenSea	0.00554363	4.62305	1.91e-05	0.714481	0.526269	0.0356221
cg20071972	chr14	31727551	-			OpenSea	0.00811003	4.56585	2.34e-05	0.714481	0.429011	0.0305506
cg16976587	chr15	20477835	+			OpenSea	0.00981428	4.54738	2.5e-05	0.714481	0.448886	0.0433014
cg27272547	chr19	13347337	-	CACNA1A;CACNA1A	Body;Body	Island	0.00815512	4.532	2.64e-05	0.714481	0.422129	0.0367322
cg09184271	chr21	14917769	+	LOC102724188	TSS1500	OpenSea	0.0111123	4.52803	2.68e-05	0.714481	0.415454	0.162471
cg02989660	chr2	202445041	-	ALS2CR11;ALS2CR11;ALS2CR11;ALS2CR11	Body;Body;Body;Body	OpenSea	0.00453285	4.4855	3.12e-05	0.714481	0.452606	0.0100686
cg15292513	chr11	12257627	+	MICAL2;MICAL2;MICAL2;MICAL2;MICAL2;MICAL2	Body;Body;Body;Body;Body;Body	OpenSea	-0.00456225	-4.45603	3.46e-05	0.714481	-0.433628	-0.0507048
cg00406319	chr10	126851303	+			Island	-0.00527648	-4.44565	3.59e-05	0.714481	-0.49209	-0.0313676
cg25460753	chr6	10384975	+			Island	0.00551529	4.39008	4.37e-05	0.748495	0.470931	0.0120526
cg10700424	chr11	134201952	-	GLB1L2;GLB1L2	1stExon;5'UTR	Island	0.00502494	4.3601	4.86e-05	0.773192	0.419236	0.0200677
cg13860980	chr13	23543437	-			OpenSea	0.0039032	4.32058	5.58e-05	0.775175	0.424608	0.032971
cg07232642	chr10	99822472	-			OpenSea	0.00544839	4.29231	6.16e-05	0.812952	0.45829	0.0491414
cg26015133	chr1	161692247	+	FCRLB	TSS1500	N_Shelf	0.00526674	4.28045	6.42e-05	0.817316	0.407729	0.0805804
cg16855458	chr6	32807234	+	TAP2;TAP2	TSS1500;TSS1500	S_Shore	0.00380071	4.24953	7.15e-05	0.844414	0.456055	0.00858028
cg06613953	chr22	37365400	-			OpenSea	0.0034035	4.22031	7.91e-05	0.844414	0.435032	0.017696
cg25378916	chr5	1875013	-			Island	-0.00439792	-4.19445	8.65e-05	0.844414	-0.419121	-0.0160704
cg10186959	chr1	226633603	+			OpenSea	0.00376206	4.19347	8.68e-05	0.844414	0.409947	0.00758007
cg04088634	chr2	167396292	+			OpenSea	0.00270529	4.14266	0.000103359	0.844414	0.45948	0.0169193
cg20565352	chr17	74722032	-	C17orf95;JMJD6;JMJD6	TSS1500;Body;Body	Island	-0.00757546	-4.14226	0.0001035	0.844414	-0.421545	-0.00527081
cg12158552	chr1	43919639	-	SZT2;HYI;HYI;HYI;HYI;HYI;HYI	3'UTR;1stExon;1stExon;1stExon;5'UTR;5'UTR;5'UTR	Island	-0.00506798	-4.12222	0.000110855	0.844414	-0.440062	-0.0419285
cg15718690	chr1	201947076	-			OpenSea	0.00376424	4.11027	0.000115479	0.844414	0.503469	0.000279698
cg21010031	chr14	79181274	+	NRXN3	Body	OpenSea	0.0073878	4.1061	0.000117136	0.844414	0.429265	0.0794608
cg18659089	chr4	76598641	+	G3BP2;G3BP2;G3BP2;G3BP2;G3BP2	1stExon;1stExon;TSS1500;5'UTR;5'UTR	Island	0.0177445	4.10163	0.000118938	0.844414	0.404846	0.0724972
cg10282384	chr7	149195257	+	ZNF746;ZNF746	TSS1500;TSS1500	Island	0.00796999	4.09886	0.000120066	0.844414	0.42542	0.00964336
cg21340230	chr15	89955105	+			Island	0.00474837	4.09588	0.000121291	0.844414	0.449258	0.0377021
cg02099233	chr5	146832387	+	DPYSL3	Body	N_Shore	-0.00490841	-4.09463	0.00012181	0.844414	-0.464428	-0.00691209
cg24069037	chr11	64009540	-	FKBP2;FKBP2;FKBP2	5'UTR;TSS200;5'UTR	N_Shore	-0.00363537	-4.0849	0.000125918	0.850165	-0.458384	-0.0188726
cg12407791	chr17	73824354	+	UNC13D	Body	OpenSea	-0.00670659	-4.08269	0.000126871	0.850165	-0.444331	-0.0345691
cg11883258	chr8	145160034	-	SHARPIN;MAF1	TSS1500;5'UTR	Island	0.00695492	4.05716	0.000138376	0.857142	0.40093	0.0362001
cg10702227	chr8	49448747	-			OpenSea	-0.00408232	-4.05555	0.000139133	0.857142	-0.457683	-0.0137545
cg20096407	chr14	20943924	+	PNP	Body	OpenSea	-0.00388657	-4.01315	0.000160606	0.860407	-0.422907	-0.0508168
cg14881459	chr19	797693	-	PTBP1;PTBP1;PTBP1;PTBP1	Body;Body;Body;Body	Island	0.00423247	3.97696	0.000181433	0.860407	0.40791	-0.00765786
cg15256492	chr12	115125475	-			S_Shore	-0.00667016	-3.97499	0.000182638	0.860407	-0.472876	-0.0556356
cg10613684	chr1	245849102	+	KIF26B	Body	Island	0.00563774	3.97221	0.000184348	0.860407	0.458831	0.0188154
cg22355607	chr2	122053710	-			OpenSea	0.00348882	3.97221	0.000184349	0.860407	0.426462	0.00615068
cg15959529	chr6	30309908	-	TRIM39;TRIM39	Body;Body	N_Shelf	0.00445313	3.96766	0.000187188	0.860407	0.405668	0.0229457
cg19441349	chr19	42495372	+	ATP1A3	Body	N_Shelf	0.00423257	3.96681	0.000187726	0.860407	0.436147	0.0321569
cg01004457	chr19	15851571	-	OR10H3	TSS1500	OpenSea	0.00303253	3.96656	0.000187879	0.860407	0.463605	0.00791765
cg22371362	chr22	43805346	-			N_Shelf	0.00626306	3.96302	0.000190127	0.860407	0.43689	0.0272507
cg04519648	chr17	68732685	+			OpenSea	-0.00305466	-3.96296	0.000190165	0.860407	-0.41478	-0.00344445
cg17017617	chr7	158136079	-	PTPRN2;PTPRN2;PTPRN2	Body;Body;Body	OpenSea	0.00425784	3.95927	0.000192532	0.860407	0.428259	-0.00992594
cg04006323	chr4	185937730	-			Island	0.00606428	3.95382	0.000196085	0.860407	0.402717	0.232563
cg22094823	chr5	15501402	-	FBXL7;FBXL7	TSS200;Body	S_Shore	-0.00585307	-3.94709	0.000200556	0.860407	-0.487165	-0.025195
cg05445932	chr1	235716468	-	GNG4;GNG4;GNG4;MIR5096	Body;Body;Body;Body	OpenSea	0.00359348	3.94241	0.000203718	0.860407	0.473648	0.000535516
cg14003931	chr10	134938469	+	GPR123	Body	Island	0.00756664	3.94003	0.000205349	0.860407	0.448751	0.0439182
cg14801036	chr8	22016011	+			S_Shore	0.00706894	3.93895	0.000206094	0.860407	0.444547	0.0176053
cg07622766	chr3	46547809	-			OpenSea	-0.00438281	-3.9254	0.00021564	0.860407	-0.46645	-0.0160064
cg25482259	chr8	82047466	+			OpenSea	0.00360873	3.92127	0.000218635	0.860407	0.403395	0.00558711
cg15410741	chr1	65363974	+	JAK1	5'UTR	OpenSea	-0.00632697	-3.91903	0.000220269	0.860407	-0.401961	-0.0968586
cg22856496	chr12	56106698	+	ITGA7	TSS1500	N_Shelf	0.00471225	3.89507	0.00023857	0.860407	0.401258	0.0187311
cg06794398	chr1	156265456	+	C1orf85	TSS200	OpenSea	-0.00307953	-3.8791	0.000251569	0.860407	-0.458249	-0.00896325
cg03938525	chr15	79262857	-	RASGRF1;RASGRF1;RASGRF1	Body;Body;Body	OpenSea	-0.00524866	-3.86466	0.000263907	0.863166	-0.428003	-0.0178629
cg08053658	chr11	12229145	-	MICAL2;MICAL2;MICAL2;MICAL2;MICAL2;MICAL2;MICAL2	Body;Body;Body;Body;Body;Body;Body	OpenSea	-0.00528015	-3.86216	0.0002661	0.865013	-0.427451	-0.0596776
cg10472021	chr1	59271497	+	LINC01135;LINC01135;LINC01135	Body;Body;Body	OpenSea	0.00392758	3.84971	0.000277288	0.877037	0.434772	0.000467685
cg08759764	chr6	157101883	+	MIR4466;ARID1B;ARID1B	TSS1500;Body;Body	OpenSea	-0.00583595	-3.84729	0.000279518	0.877037	-0.407614	-0.0324051
cg26593967	chr16	89926151	-	SPIRE2	Body	OpenSea	0.00236829	3.8401	0.000286239	0.877037	0.431873	0.00418206
cg14662181	chr1	192408849	+			OpenSea	0.00335886	3.83394	0.000292117	0.877037	0.42053	0.00881061
cg07781847	chr10	52589119	+	A1CF;A1CF;A1CF;A1CF;A1CF;A1CF	Body;Body;Body;Body;Body;Body	OpenSea	0.00419432	3.82992	0.00029601	0.877037	0.409094	0.0225952
cg25999728	chr15	75085107	+	CSK;CSK	5'UTR;5'UTR	OpenSea	-0.00345781	-3.82702	0.00029886	0.877037	-0.416623	-0.0322239
cg19961729	chr6	102068605	+	GRIK2;GRIK2;GRIK2	Body;Body;Body	OpenSea	-0.00627862	-3.82057	0.000305272	0.883341	-0.401549	-0.00556579
cg20497029	chr10	33251163	-			S_Shelf	-0.00386692	-3.81087	0.000315178	0.884578	-0.43516	-0.096699
cg13395516	chr21	42485279	+			OpenSea	-0.00251019	-3.80757	0.000318612	0.884578	-0.447984	-0.00661401
cg08866991	chr17	77111749	-	HRNBP3	Body	OpenSea	0.00627643	3.79319	0.000334019	0.884578	0.405529	0.0111809
cg05097579	chr3	136750029	-			N_Shore	0.00441117	3.79284	0.000334404	0.884578	0.411963	0.0349919
cg23881284	chr19	44307128	+	LYPD5;LYPD5	TSS1500;5'UTR	S_Shelf	0.00494976	3.78438	0.000343802	0.884578	0.404081	0.0147523
cg16347256	chr1	57285160	+	C1orf168;C1orf168	1stExon;5'UTR	OpenSea	-0.00641833	-3.77576	0.000353645	0.884578	-0.4384	-0.0472551
cg16106421	chr17	15556136	-	TRIM16	5'UTR	OpenSea	0.00363607	3.77417	0.000355491	0.884578	0.411216	0.0112139
cg16611806	chr5	40548926	-			OpenSea	0.00217778	3.76301	0.000368695	0.885802	0.439215	0.0138247
cg07685025	chr12	119966927	-	CCDC60	Body	OpenSea	0.0039566	3.75753	0.000375356	0.885802	0.420565	0.0475889
cg12379463	chr4	146727004	-	ZNF827	Body	OpenSea	0.00461639	3.74626	0.000389404	0.889914	0.415998	0.00325251
cg04095339	chr5	1879917	+	IRX4	Body	Island	0.00383323	3.72755	0.000413855	0.889914	0.4191	0.0782974
cg26173319	chr5	72742824	-	FOXD1	1stExon	S_Shelf	-0.00343659	-3.72202	0.000421353	0.889914	-0.441187	0.00632888
cg08485141	chr13	100153684	-	TM9SF2	TSS200	Island	0.0112337	3.71422	0.00043215	0.890316	0.467935	0.0314584
cg18256471	chr19	14138943	+	RLN3	TSS200	N_Shelf	0.00364424	3.71023	0.000437781	0.890316	0.436165	0.0770948
cg15015790	chr11	57956495	+	OR9Q2	TSS1500	OpenSea	0.00337091	3.70921	0.000439231	0.890316	0.419345	0.00394292
cg24102761	chr10	115439306	+	CASP7;CASP7;CASP7;CASP7	5'UTR;TSS200;TSS200;TSS200	Island	0.00467268	3.69589	0.000458587	0.89794	0.417478	0.00300862
cg07941108	chr14	90741814	-			OpenSea	-0.00555909	-3.69485	0.000460135	0.89794	-0.412557	-0.0411728
cg13300911	chr15	42119951	-	JMJD7;MAPKBP1;MAPKBP1;JMJD7-PLA2G4B;JMJD7-PLA2G4B	TSS1500;3'UTR;3'UTR;TSS1500;TSS1500	Island	-0.00466398	-3.68976	0.000467778	0.89794	-0.403312	-0.000202036
cg09941363	chr1	51730449	-	RNF11	Body	OpenSea	-0.00430269	-3.68832	0.000469952	0.89794	-0.412747	-0.0948312
cg13953567	chr2	72117210	-			OpenSea	-0.00274277	-3.68438	0.000475975	0.89794	-0.412328	-0.022583
cg19939732	chr3	169801806	-	GPR160	Body	OpenSea	0.00290442	3.67764	0.000486443	0.89794	0.431032	0.00294169
cg02915692	chr10	27231223	-	NCRNA00202	TSS1500	OpenSea	0.00308513	3.67304	0.000493707	0.89794	0.425747	0.0033374
cg01203385	chr2	21022844	-	C2orf43	TSS200	Island	0.00420417	3.66512	0.000506471	0.898862	0.458753	0.0468588
cg16189994	chr11	34024039	+			OpenSea	0.00253674	3.6384	0.000551904	0.898862	0.481095	0.00926108
cg03108606	chr10	6019772	+	IL15RA;IL15RA;IL15RA;IL15RA;IL15RA;IL15RA	TSS200;TSS200;TSS200;1stExon;Body;5'UTR	Island	0.00471275	3.63818	0.000552281	0.898862	0.408925	0.00543932
cg13311930	chr2	201980854	+	CFLAR;CFLAR;CFLAR	5'UTR;TSS200;1stExon	N_Shore	-0.00343131	-3.63415	0.00055947	0.898862	-0.433161	-0.0335466
cg10328471	chr5	16579434	+	FAM134B	Body	OpenSea	-0.00401896	-3.63377	0.000560152	0.898862	-0.403113	-0.001606
cg13895067	chr12	125151469	+			OpenSea	-0.00412207	-3.63114	0.000564901	0.898862	-0.429658	-0.0606997
cg01718071	chr16	2129354	-	TSC2;TSC2;TSC2	Body;Body;Body	Island	0.00502774	3.61798	0.000589201	0.898862	0.461189	0.0163741
cg18339519	chr3	105113266	-	ALCAM;ALCAM;ALCAM;ALCAM	Body;Body;Body;Body	OpenSea	-0.00728266	-3.61387	0.000596996	0.898862	-0.436484	-0.0487466
cg23470227	chr17	73824760	-	UNC13D	Body	OpenSea	-0.00676354	-3.60514	0.000613872	0.898862	-0.400088	-0.0140043
cg17868857	chr8	38276278	-	FGFR1;FGFR1;FGFR1;FGFR1;FGFR1;FGFR1;FGFR1;FGFR1;FGFR1	Body;Body;Body;Body;Body;Body;Body;Body;Body	OpenSea	0.00364015	3.60491	0.00061432	0.898862	0.429897	0.00801696
cg07267117	chr7	88339833	-			OpenSea	0.00467593	3.60172	0.000620613	0.898862	0.417316	0.017703
cg21898609	chr3	188558034	+	LPP;LPP;LPP	Body;Body;Body	OpenSea	0.0028558	3.60041	0.000623211	0.898862	0.446458	-0.00205168
cg08198265	chr4	15708451	+	BST1	Body	S_Shelf	0.00367176	3.58773	0.000648894	0.898862	0.40353	0.0183029
cg12028927	chr6	84738319	-			OpenSea	0.00330834	3.58135	0.000662201	0.898862	0.405773	0.0191738
cg10211016	chr3	186691574	+	ST6GAL1;ST6GAL1	5'UTR;5'UTR	OpenSea	-0.00712458	-3.57779	0.000669744	0.898862	-0.401944	-0.0361991
cg06964190	chr11	61275247	+	LRRC10B	TSS1500	N_Shore	0.00379914	3.57195	0.000682289	0.898862	0.427889	0.0779968
cg08917023	chr16	3780112	+	CREBBP;CREBBP	Body;Body	N_Shore	0.0030801	3.57104	0.000684254	0.898862	0.408563	0.00405484
cg23733815	chr8	32191331	-	NRG1	Body	OpenSea	-0.00505653	-3.5691	0.000688498	0.898862	-0.451915	-0.0498219
cg21699158	chr2	85361465	-	TCF7L1	Body	Island	-0.00788854	-3.56661	0.000693954	0.898862	-0.40817	-0.0577231
cg16701547	chr14	104436418	-	TDRD9	Body	OpenSea	0.00308329	3.56616	0.000694942	0.898862	0.402653	0.000848262
cg25581222	chr15	64539239	-	CSNK1G1	Body	OpenSea	-0.00483756	-3.55641	0.000716763	0.898862	-0.429413	-0.0820133
cg03852157	chr14	23884196	-	MHRT;MYH7;MYH7	TSS1500;ExonBnd;Body	OpenSea	0.00405328	3.55208	0.000726649	0.898862	0.421884	0.0318674
cg25950658	chr22	48747800	-			OpenSea	0.00325087	3.55202	0.000726795	0.898862	0.41718	0.0117018
cg24176601	chr10	122670471	-			OpenSea	0.00363556	3.54134	0.000751756	0.898862	0.435551	-0.00519985
cg04963132	chr13	42602811	-			OpenSea	0.0037515	3.5358	0.000765043	0.898862	0.405949	0.00377295
cg00534919	chr1	185139671	+	C1orf26;C1orf26	Body;Body	OpenSea	-0.00406483	-3.53289	0.000772095	0.898862	-0.405102	-0.00758419
cg19412467	chr2	107502679	+	ST6GAL2;ST6GAL2;ST6GAL2	TSS200;5'UTR;5'UTR	Island	0.00489925	3.52329	0.000795827	0.898862	0.427295	0.0174401
cg03640796	chr3	124504020	-	ITGB5	Body	OpenSea	-0.00508969	-3.52287	0.000796875	0.898862	-0.44097	-0.00320544
cg25945533	chr19	40883570	+	PLD3;PLD3;PLD3	Body;Body;Body	N_Shelf	0.00476993	3.52124	0.000800998	0.898862	0.414426	0.0374597
cg07834249	chr5	495271	-	SLC9A3	Body	Island	0.00511129	3.51271	0.000822803	0.898862	0.408933	0.0319574
cg13536060	chr19	51189671	+	SHANK1	Body	N_Shore	0.00288724	3.51162	0.000825625	0.898862	0.424132	0.00705018
cg14285012	chr9	104357967	+	PPP3R2;GRIN3A	TSS1500;Body	S_Shore	0.00335808	3.50736	0.00083675	0.898862	0.434973	0.00952671
cg16607585	chr7	130669687	+	LINC-PINT;LINC-PINT;LINC-PINT;LINC-PINT;LINC-PINT;LINC-PINT;LINC-PINT;LINC-PINT	Body;Body;Body;Body;Body;Body;Body;Body	OpenSea	0.00247255	3.50596	0.000840434	0.898862	0.442723	0.00258156
cg03217138	chr6	114549892	+			OpenSea	-0.00340042	-3.50215	0.000850559	0.898862	-0.424149	0.000543461
cg03234186	chr19	58220657	+	ZNF154	TSS200	S_Shore	-0.00678581	-3.4998	0.000856874	0.898862	-0.416946	-0.0142157
cg20229788	chr2	27718498	-	FNDC4;GCKR	TSS1500;TSS1500	S_Shore	-0.00567365	-3.4964	0.000866063	0.898862	-0.433297	-0.0675388
cg21245004	chr15	98965475	+			S_Shore	0.00432889	3.49527	0.000869139	0.898862	0.462843	0.0346199
cg27080986	chr4	8396300	+	ACOX3;ACOX3	Body;Body	OpenSea	0.00405529	3.49266	0.00087629	0.899747	0.404012	0.0216278
cg07132386	chr2	207139218	-	ZDBF2;ZDBF2	TSS1500;TSS200	N_Shore	-0.00309465	-3.48817	0.000888701	0.902142	-0.402787	-0.0136432
cg15244633	chr19	50846611	+	NAPSB	Body	OpenSea	0.00376475	3.4717	0.000935705	0.903295	0.42045	0.0487825
cg22921567	chr9	135457251	-	BARHL1	TSS1500	Island	-0.00216884	-3.45877	0.000974258	0.909786	-0.402373	-0.000183608
cg26283496	chr3	146269126	-			OpenSea	-0.00505129	-3.45703	0.000979557	0.909786	-0.403277	-0.0381558
* Do not survive FDR correction
** D Beta = Beta-value difference betwee the highest and lowest sample
*** Gene symbols taken from Illumina's EPIC annotation file

## Sheet: FA-inter DMPs
FA-inter DMPs*
Illumina ID	Chromosome	Genomic position	DNA strand	UCSC RefGene Name***	UCSC RefGene Group	Relation to a CpG Island	Log Fold Change	T-score	P-value	FDR P-value	Correlation	D Beta**
cg22727565	chr5	140180595	-	PCDHA3;PCDHA3;PCDHA2;PCDHA1;PCDHA1;PCDHA2	TSS200;TSS200;Body;Body;Body;Body	N_Shore	-31.1774	-6.55092	1.21227e-07	0.0661907	-0.54383	-0.15072
cg11172367	chr9	6328355	+	TPD52L3;TPD52L3;TPD52L3;TPD52L3;TPD52L3;TPD52L3	5'UTR;5'UTR;5'UTR;1stExon;1stExon;1stExon	OpenSea	31.4273	5.80577	1.21059e-06	0.241616	0.610443	0.387915
cg04193820	chr17	29297414	+	RNF135;RNF135	TSS1500;TSS1500	N_Shore	33.2941	5.73973	1.48537e-06	0.241616	0.604802	0.306896
cg14353573	chr8	95220779	-	CDH17;CDH17;CDH17	5'UTR;1stExon;5'UTR	OpenSea	37.2326	5.61729	2.17043e-06	0.241616	0.610924	0.409778
cg26489427	chr2	51170417	+	NRXN1;NRXN1	Body;Body	OpenSea	26.8883	5.61087	2.214e-06	0.241616	0.483025	0.144144
cg12124094	chr17	64433744	+	PRKCA	Body	OpenSea	-23.9557	-5.52483	2.88983e-06	0.275948	-0.432875	-0.0608965
cg23668905	chr1	202671857	+	SYT2	5'UTR	OpenSea	-7.85243	-5.45429	3.59483e-06	0.281029	-0.592726	-0.00873216
cg18459618	chr17	29297478	-	RNF135;RNF135	TSS1500;TSS1500	N_Shore	27.6115	5.44683	3.67879e-06	0.281029	0.514196	0.153059
cg15942601	chr5	172000372	-			OpenSea	-21.531	-5.40612	4.17251e-06	0.284221	-0.603327	-0.2575
cg11756968	chr5	9899069	+	LOC285692	Body	OpenSea	31.3409	5.29276	5.92329e-06	0.284221	0.567746	0.315667
cg07242047	chr1	102194876	+			OpenSea	37.6791	5.28552	6.05707e-06	0.284221	0.564654	0.360806
cg04884102	chr10	17243600	+	TRDMT1;TRDMT1;TRDMT1	1stExon;1stExon;1stExon	Island	15.5485	5.27958	6.16924e-06	0.284221	0.476843	0.0362997
cg06812309	chr1	109781606	-			OpenSea	11.0776	5.27458	6.26535e-06	0.284221	0.54774	0.0473266
cg16818712	chr1	59607619	-	LOC729467	Body	OpenSea	20.781	5.24919	6.77621e-06	0.287581	0.575945	0.229251
cg22053854	chr11	111944781	-	PIH1D2;PIH1D2;PIH1D2;C11orf57;C11orf57;PIH1D2;C11orf57	1stExon;1stExon;5'UTR;TSS200;TSS200;5'UTR;TSS200	N_Shore	-13.0924	-5.14653	9.30008e-06	0.312716	-0.438594	-0.00205642
cg09253696	chr17	73873529	+	TRIM47	Body	Island	28.3893	5.13827	9.53976e-06	0.312716	0.592088	0.35705
cg11553516	chr17	38975403	+	TMEM99;TMEM99;TMEM99;KRT10;KRT10;TMEM99;TMEM99	TSS200;1stExon;1stExon;ExonBnd;Body;5'UTR;5'UTR	OpenSea	-34.1007	-5.08276	1.13177e-05	0.320338	-0.549336	-0.17463
cg10192641	chr7	99689591	-	COPS6	3'UTR	S_Shelf	13.362	5.08037	1.14013e-05	0.320338	0.420508	0.0141609
cg22746808	chr22	32364803	-			N_Shore	14.0321	5.06689	1.18841e-05	0.320338	0.546491	0.0886459
cg08896939	chr17	29297380	+	RNF135;RNF135	TSS1500;TSS1500	N_Shore	26.5524	5.05941	1.21608e-05	0.320338	0.545133	0.307629
cg25259149	chr15	67490408	-			OpenSea	22.8166	4.98494	1.52879e-05	0.345848	0.546046	0.385552
cg18634296	chr10	25305078	-	THNSL1;ENKUR	TSS1500;TSS200	N_Shore	-23.0679	-4.97316	1.58511e-05	0.345848	-0.543069	-0.0540094
cg21565658	chr11	92697590	+			OpenSea	-15.9169	-4.96265	1.63706e-05	0.345848	-0.420445	0.00132663
cg01373348	chr2	9993100	-	TAF1B	Body	OpenSea	9.55981	4.95517	1.6751e-05	0.345848	0.587357	0.043712
cg25642897	chr11	5271768	-	HBG1	TSS1500	OpenSea	10.0171	4.94191	1.74463e-05	0.347931	0.463997	0.0959164
cg24169027	chr3	58169205	-			OpenSea	-12.7609	-4.91092	1.91852e-05	0.34895	-0.506187	-0.0120949
cg25892638	chr7	23132883	+			OpenSea	10.5989	4.89756	1.99868e-05	0.355074	0.543509	0.114779
cg23653443	chr21	43136548	+	C21orf129;NCRNA00112	TSS1500;TSS200	OpenSea	10.8079	4.82928	2.46312e-05	0.392004	0.498961	0.033905
cg06990272	chr17	61628920	+	DCAF7;DCAF7	Body;Body	S_Shore	21.0362	4.80876	2.62256e-05	0.408861	0.438368	0.0509742
cg01614598	chr2	38152364	-	FAM82A1	TSS200	Island	17.5555	4.78795	2.79458e-05	0.419864	0.427369	0.0654642
cg03471318	chr19	50528699	+	VRK3;VRK3;VRK3;VRK3;VRK3;ZNF473;ZNF473;ZNF473	1stExon;1stExon;TSS200;5'UTR;5'UTR;TSS1500;TSS1500;TSS1500	Island	-16.6787	-4.78696	2.80307e-05	0.419864	-0.50973	-0.0614097
cg11528995	chr1	117210575	-	IGSF3;IGSF3	TSS1500;TSS1500	Island	12.61	4.77781	2.88247e-05	0.423454	0.480871	0.15639
cg00296121	chr10	13933247	+	FRMD4A	Body	N_Shore	-13.0079	-4.76794	2.9706e-05	0.424559	-0.428189	-0.00373243
cg06826155	chr13	107180025	+	EFNB2	Body	OpenSea	-9.4764	-4.75706	3.07086e-05	0.424559	-0.403017	-0.0238335
cg09751047	chr8	67422235	-	C8orf46	Body	OpenSea	-8.96608	-4.75266	3.11229e-05	0.424559	-0.506858	-0.0150894
cg00090697	chr8	97523409	+	SDC2	Body	OpenSea	36.9451	4.72109	3.42667e-05	0.451326	0.567002	0.411361
cg00330609	chr1	60345404	+			OpenSea	-10.9049	-4.6964	3.69412e-05	0.464052	-0.406163	-0.0750017
cg01540595	chr1	75590960	+			Island	-41.5645	-4.69004	3.76639e-05	0.464052	-0.470313	-0.39825
cg02059710	chr19	13068148	+	GADD45GIP1	TSS200	Island	-13.9112	-4.67124	3.98798e-05	0.464981	-0.446672	-0.140528
cg09267188	chr8	97340225	-	PTDSS1	Body	OpenSea	20.247	4.66883	4.01729e-05	0.464981	0.419215	0.0170386
cg23570837	chr19	45860230	+	ERCC2	Body	OpenSea	11.7018	4.65395	4.20314e-05	0.472183	0.540281	0.0205724
cg14056656	chr9	132892163	-	GPR107;GPR107;GPR107	Body;Body;Body	OpenSea	8.8422	4.64736	4.28812e-05	0.474748	0.452008	0.00344361
cg15298323	chr6	160182438	+	ACAT2	TSS1500	Island	36.5633	4.63296	4.47985e-05	0.479774	0.471342	0.277286
cg12508023	chr10	52342188	+	SGMS1	5'UTR	OpenSea	12.1875	4.61416	4.74281e-05	0.479774	0.587028	0.120463
cg06812356	chr1	169562114	-	SELP	Body	OpenSea	-13.0252	-4.60333	4.9012e-05	0.479774	-0.424843	-0.024852
cg16464758	chr8	126133434	+	NSMCE2	Body	OpenSea	10.9202	4.57994	5.26135e-05	0.479774	0.422862	0.0129372
cg11640677	chr8	326544	-	FAM87A	Body	OpenSea	-13.5905	-4.57741	5.30173e-05	0.479774	-0.505689	-0.0357889
cg04109760	chr21	45821304	-	TRPM2;TRPM2	Body;Body	OpenSea	-14.1541	-4.56752	5.46288e-05	0.479774	-0.437527	-0.0506202
cg15131258	chr20	31805182	-	C20orf71;C20orf71;C20orf71;C20orf71	5'UTR;1stExon;5'UTR;1stExon	OpenSea	20.4722	4.55809	5.62118e-05	0.479774	0.527247	0.348166
cg00361898	chr15	25488753	-	SNORD115-40	TSS200	OpenSea	14.62	4.54886	5.78029e-05	0.480898	0.508446	0.0754032
cg13383435	chr3	35785958	-	MIR128-2;ARPP-21	TSS200;Body	OpenSea	20.6469	4.52777	6.16104e-05	0.492051	0.47367	0.079296
cg17972590	chr3	122862718	+	PDIA5;PDIA5	Body;Body	OpenSea	25.6732	4.51654	6.37366e-05	0.501509	0.556062	0.389422
cg18485444	chr11	66035072	+	KLC2;RAB1B;KLC2;KLC2;KLC2	3'UTR;TSS1500;3'UTR;3'UTR;3'UTR	N_Shore	-8.59687	-4.49594	6.78256e-05	0.507971	-0.404021	-0.043332
cg21763793	chr13	49752558	+	FNDC3A;FNDC3A	Body;Body	OpenSea	8.32256	4.46354	7.47869e-05	0.522525	0.432181	0.0125156
cg13781280	chr3	13097030	+	IQSEC1	Body	OpenSea	-8.16617	-4.45378	7.70187e-05	0.522525	-0.461741	-0.0144543
cg15375488	chr2	4050845	+			Island	-13.3639	-4.44627	7.87814e-05	0.522525	-0.456436	-0.016235
cg20997662	chr9	6412392	-	UHRF2;UHRF2	TSS1500;TSS1500	Island	16.2186	4.44623	7.87897e-05	0.522525	0.583195	0.082893
cg00056003	chr4	48385010	-	SLAIN2	Body	OpenSea	7.17486	4.44478	7.9135e-05	0.522525	0.413089	0.0083384
cg18277960	chr14	70233819	-	SFRS5;SFRS5;LOC100289511	TSS200;TSS200;Body	Island	-22.268	-4.43965	8.0366e-05	0.522525	-0.636568	-0.245711
cg05313743	chr7	99613185	+	ZKSCAN1	TSS200	Island	6.77404	4.43179	8.22898e-05	0.523854	0.428472	0.0176898
cg06140361	chr5	1887296	-	IRX4;IRX4;CTD-2194D22.4;IRX4;IRX4	TSS200;TSS200;TSS200;TSS200;TSS200	Island	19.2781	4.42453	8.41076e-05	0.526649	0.553318	0.126574
cg08211061	chr10	74115895	-	DNAJB12;DNAJB12	TSS1500;TSS1500	S_Shore	-14.2675	-4.41187	8.73704e-05	0.530897	-0.40206	-0.0550145
cg04247225	chr7	864411	+	SUN1;SUN1;SUN1;SUN1	5'UTR;5'UTR;5'UTR;Body	S_Shore	-22.1608	-4.41113	8.75659e-05	0.530897	-0.408049	-0.215468
cg04452260	chr22	41487569	-	MIR1281;EP300	TSS1500;TSS1500	Island	-15.019	-4.39532	9.18255e-05	0.548969	-0.405816	-0.00675163
cg13942600	chr8	4147127	-	CSMD1	Body	OpenSea	-17.0811	-4.39474	9.19839e-05	0.548969	-0.412722	-0.0921266
cg20469139	chr17	29297458	+	RNF135;RNF135	TSS1500;TSS1500	N_Shore	22.2309	4.38525	9.46441e-05	0.553151	0.469788	0.220474
cg15737177	chr12	8717467	+			OpenSea	11.1616	4.36957	9.92015e-05	0.553151	0.465116	0.0382434
cg01773185	chr14	74724152	+	VSX2	Body	N_Shore	8.40377	4.36169	0.000101574	0.562273	0.467116	0.0158406
cg04630250	chr1	44078079	+	PTPRF;PTPRF	Body;Body	OpenSea	20.5361	4.33457	0.000110171	0.566702	0.412199	-0.00986835
cg17544639	chr10	102289693	-	NDUFB8	TSS200	Island	-11.5266	-4.31647	0.000116302	0.566702	-0.470477	-0.0793221
cg26961260	chr17	29284138	+	ADAP2	Body	OpenSea	13.5199	4.31583	0.000116525	0.566702	0.619898	0.239813
cg07516965	chr7	82747669	+	PCLO;PCLO	Body;Body	OpenSea	8.37189	4.31366	0.000117284	0.566702	0.459064	0.0201784
cg03181052	chr17	80691620	-			N_Shore	11.115	4.31223	0.000117786	0.566702	0.541279	0.0149894
cg09218557	chr17	66314801	-	ARSG;ARSG	Body;Body	OpenSea	10.4082	4.3084	0.000119142	0.566702	0.458181	0.105929
cg06957310	chr17	29283870	-	ADAP2	Body	OpenSea	13.9694	4.30457	0.000120514	0.566702	0.596629	0.176093
cg08734395	chr5	163086064	-			OpenSea	-12.2276	-4.29839	0.000122759	0.566702	-0.505038	-0.0631611
cg22336080	chr2	54951518	+	EML6	TSS1500	Island	-12.6552	-4.29679	0.000123347	0.566702	-0.558132	-0.0315696
cg00754777	chr19	14117279	+	RFX1	TSS200	Island	6.90023	4.28693	0.000127033	0.566702	0.459586	0.00639568
cg23627076	chr2	207041464	-	GPR1;GPR1	Body;Body	OpenSea	10.8766	4.28564	0.000127524	0.566702	0.457134	0.0180841
cg18822036	chr8	131371659	-	ASAP1	Body	S_Shore	-12.4617	-4.27493	0.000131664	0.566702	-0.444884	-0.0633887
cg09766820	chr1	75593018	-	LHX8	TSS1500	S_Shore	-29.889	-4.27101	0.000133212	0.566702	-0.517617	-0.291424
cg22234080	chr22	29876942	-	NEFH	1stExon	Island	-14.1876	-4.26522	0.000135536	0.566702	-0.538693	-0.129848
cg01077724	chr1	75590483	+			N_Shore	-27.9223	-4.2631	0.000136393	0.566702	-0.466232	-0.223457
cg14108567	chr12	8717487	+			OpenSea	14.2764	4.26241	0.000136673	0.566702	0.494938	0.070687
cg23053809	chr12	52955922	+			OpenSea	-10.7763	-4.2572	0.000138811	0.566702	-0.410103	-0.029198
cg25295578	chr6	25064945	+			OpenSea	12.1768	4.25635	0.000139164	0.566702	0.405641	0.0280842
cg02814719	chr22	24200184	+	SLC2A11;SLC2A11;SLC2A11;SLC2A11	1stExon;5'UTR;Body;Body	Island	38.6953	4.25627	0.000139198	0.566702	0.436102	0.130486
cg10413224	chr7	34118758	+	BMPER	Body	Island	-25.9209	-4.24519	0.00014387	0.566702	-0.427892	-0.142501
cg15664702	chr5	883936	+	BRD9;BRD9;BRD9	Body;Body;Body	S_Shelf	11.7367	4.24181	0.000145325	0.566702	0.454292	0.0245596
cg17409297	chr1	31170297	-			OpenSea	24.7408	4.23809	0.000146942	0.566702	0.564765	0.187139
cg19019913	chr11	34073162	-	CAPRIN1;CAPRIN1	TSS200;TSS200	Island	-11.8219	-4.2353	0.000148169	0.566702	-0.437386	-0.00502695
cg04035904	chr1	154722039	-	KCNN3;KCNN3;KCNN3	Body;Body;Body	OpenSea	15.6329	4.22702	0.000151867	0.566702	0.422951	0.0143491
cg01272202	chr5	112716899	+	MCC	Body	OpenSea	10.1844	4.2231	0.000153648	0.566702	0.454451	0.211396
cg20284999	chr11	59952153	-	MS4A6A;MS4A6A;MS4A6A	TSS1500;TSS1500;TSS1500	OpenSea	-14.1628	-4.21853	0.000155747	0.566702	-0.418747	-0.0212666
cg15959363	chr4	113091339	+	C4orf32	Body	OpenSea	-12.8625	-4.20145	0.000163858	0.571338	-0.45208	-0.0843181
cg19689500	chr10	80666889	-			OpenSea	-12.6977	-4.19905	0.00016503	0.571338	-0.466939	-0.0168553
cg08182021	chr14	74257107	-	LOC100506476	Body	S_Shelf	7.82582	4.19388	0.000167584	0.571338	0.508974	0.0217228
cg05382510	chr17	29284048	+	ADAP2	Body	OpenSea	11.1191	4.1897	0.000169678	0.571338	0.585725	0.170487
cg05126163	chr19	45092182	+			OpenSea	15.4494	4.18739	0.000170845	0.571338	0.553218	0.109903
cg06867916	chr14	69865653	-	SLC39A9;SLC39A9;ERH	5'UTR;1stExon;TSS1500	S_Shore	12.8333	4.18694	0.000171072	0.571338	0.443408	0.0149097
cg14784922	chr11	8199971	-			OpenSea	-13.9118	-4.18503	0.000172042	0.571338	-0.519138	-0.0680887
cg21211271	chr1	6265071	+	RNF207	TSS1500	N_Shore	16.157	4.18167	0.000173767	0.572169	0.423828	0.0412657
cg16820086	chr20	50234431	-	ATP9A	Body	OpenSea	-12.3008	-4.17916	0.000175068	0.573981	-0.405074	-0.0341593
cg24059741	chr1	59249828	+	JUN	TSS200	Island	-13.6856	-4.17683	0.000176282	0.575491	-0.40909	-0.0494682
cg26738880	chr7	154429032	-	DPP6;DPP6;DPP6	Body;Body;Body	OpenSea	-7.62606	-4.17078	0.000179473	0.580178	-0.427959	-0.0139046
cg00325531	chr1	75591353	+			Island	-62.9283	-4.16252	0.000183919	0.582039	-0.404111	-0.503225
cg07165969	chr15	23669463	+			OpenSea	-8.39895	-4.15863	0.000186053	0.582039	-0.402765	-0.04206
cg24463079	chr2	99344342	-	MGAT4A	5'UTR	N_Shelf	-24.2727	-4.15394	0.000188653	0.582039	-0.4824	-0.146759
cg20114054	chr1	18953618	+			N_Shelf	14.3045	4.14578	0.000193267	0.584214	0.435078	0.0855143
cg11001495	chr1	116933249	+	ATP1A1;ATP1A1;ATP1A1	Body;Body;Body	OpenSea	12.1621	4.14049	0.000196319	0.584214	0.417975	0.0176698
cg23190972	chr5	9069719	+	SEMA5A	Body	OpenSea	-6.39336	-4.13811	0.000197701	0.584214	-0.402169	-0.00154739
cg01343936	chr13	24560026	+			OpenSea	-11.886	-4.13672	0.000198521	0.584214	-0.479772	-0.0540569
cg02505588	chr5	105753028	-			OpenSea	17.4271	4.13659	0.000198595	0.584214	0.421099	0.0274045
cg24178671	chr12	91349111	-	C12orf12	TSS200	S_Shore	9.17066	4.13489	0.000199598	0.584214	0.46471	0.0213114
cg10019241	chr1	33647012	-	TRIM62	1stExon	Island	-13.6116	-4.13155	0.000201576	0.584214	-0.434143	-0.0328459
cg17696750	chr3	197026282	+	DLG1;DLG1	TSS1500;TSS1500	S_Shore	-14.2703	-4.12214	0.000207262	0.590521	-0.426066	-0.0409853
cg00340855	chr6	30458586	+	HLA-E	Body	S_Shore	10.9705	4.11877	0.00020934	0.590521	0.484077	0.0702429
cg22164250	chr7	139256604	-	HIPK2;HIPK2	3'UTR;3'UTR	OpenSea	5.81335	4.11142	0.000213929	0.592115	0.592148	0.0277251
cg21390746	chr8	101519219	-			OpenSea	8.59149	4.10779	0.000216235	0.595036	0.439832	0.0145981
cg14143723	chr3	27638612	+			OpenSea	32.0579	4.10601	0.000217375	0.595036	0.472379	0.15237
cg17718753	chr4	44727826	-	GNPDA2;GNPDA2;GNPDA2;GNPDA2;GNPDA2	Body;Body;5'UTR;5'UTR;5'UTR	N_Shore	-17.4341	-4.10433	0.000218455	0.595036	-0.440563	-0.0253743
cg25943481	chr15	39505883	+			OpenSea	21.6552	4.10384	0.000218772	0.595036	0.486359	0.238818
cg14538537	chr12	6939048	+	LEPREL2	Body	S_Shore	12.0639	4.09815	0.000222478	0.597558	0.418489	0.0418079
cg17406454	chr1	100715489	+	DBT	TSS200	OpenSea	6.70477	4.09814	0.000222483	0.597558	0.425554	0.00933778
cg00271043	chr1	91188999	+			N_Shore	13.5982	4.09505	0.000224525	0.597558	0.415684	0.00913653
cg00110925	chr2	492819	+			N_Shelf	12.7727	4.08971	0.000228086	0.597558	0.419062	0.027426
cg20778515	chr21	39608171	-	KCNJ15;KCNJ15;KCNJ15	5'UTR;5'UTR;5'UTR	OpenSea	6.81818	4.08508	0.000231223	0.597558	0.444002	0.0152305
cg06637961	chr2	207327408	-	ADAM23	Body	OpenSea	19.468	4.0848	0.000231412	0.597558	0.564214	0.21397
cg22921445	chr6	41195442	-	TREML4	TSS1500	OpenSea	-44.1344	-4.08467	0.000231498	0.597558	-0.414762	-0.0737148
cg01602822	chr3	56951917	+	ARHGEF3;ARHGEF3	TSS1500;Body	OpenSea	10.9333	4.07578	0.000237646	0.597558	0.402978	0.169007
cg17455287	chr17	72587037	-	C17orf77;CD300LD	5'UTR;Body	OpenSea	8.71704	4.06951	0.000242072	0.597558	0.484833	0.0202681
cg10385076	chr19	15432240	+			OpenSea	-6.63353	-4.06798	0.000243166	0.597558	-0.421134	-0.00305518
cg04504942	chr1	25071788	+	CLIC4;CLIC4	5'UTR;1stExon	Island	-13.9269	-4.06716	0.000243754	0.597558	-0.458554	-0.0231806
cg02568479	chr1	95141800	+			OpenSea	11.4199	4.06321	0.000246604	0.597558	0.492584	0.0551522
cg27659071	chr6	52859607	+	GSTA4	5'UTR	Island	-36.7776	-4.05908	0.000249622	0.597558	-0.525931	-0.0184203
cg25223798	chr4	7191910	+			N_Shelf	-13.1211	-4.0558	0.000252044	0.597558	-0.447779	-0.0383757
cg24497873	chr18	13831368	+			OpenSea	-6.51918	-4.05357	0.000253698	0.597558	-0.45072	-0.0242113
cg19451198	chr2	173021138	-			OpenSea	7.33048	4.04523	0.000259999	0.597558	0.431661	0.0121971
cg08096128	chr4	119688321	-	SEC24D	Body	OpenSea	7.42362	4.0441	0.000260863	0.597558	0.428172	0.0162634
cg12941369	chr3	33839389	-	PDCD6IP;PDCD6IP;PDCD6IP	TSS1500;TSS1500;TSS1500	N_Shore	26.9414	4.04284	0.00026183	0.597558	0.437323	0.0603698
cg27319216	chr8	6693540	-	XKR5	TSS1500	S_Shore	25.2925	4.03903	0.000264779	0.597558	0.43661	0.371146
cg14183712	chr7	157811918	+	PTPRN2;PTPRN2;PTPRN2	Body;Body;Body	OpenSea	13.7796	4.03509	0.000267867	0.597558	0.447722	0.0706358
cg01005080	chr1	75592950	-	LHX8	TSS1500	S_Shore	-19.3304	-4.03441	0.000268398	0.597558	-0.453097	-0.215406
cg26751513	chr16	1542910	-	TELO2	TSS1500	N_Shore	12.9698	4.03345	0.000269158	0.597558	0.446031	0.0202274
cg02107357	chr3	74213809	+			OpenSea	28.4715	4.03251	0.000269899	0.597558	0.449383	0.0379874
cg21756147	chr17	48073063	+	DLX3	TSS1500	S_Shore	12.1055	4.02945	0.000272339	0.597558	0.469849	0.0585093
cg09965165	chr10	75119462	+	CFAP70	TSS1500	S_Shore	-13.4012	-4.02777	0.000273684	0.597558	-0.476415	-0.112097
cg26688582	chr7	91477554	+			OpenSea	-21.1313	-4.02643	0.000274761	0.597558	-0.417907	-0.376705
cg02976568	chr17	26120756	+	NOS2	Body	Island	-10.6768	-4.00882	0.000289329	0.610348	-0.571825	-0.0875521
cg11539857	chr6	436594	+			OpenSea	12.9741	4.00817	0.000289884	0.610348	0.525481	0.0885247
cg08152055	chr3	73500979	-	PDZRN3;PDZRN3;PDZRN3;PDZRN3	Body;Body;Body;5'UTR	OpenSea	-12.9321	-4.00634	0.00029144	0.610348	-0.559708	-0.17784
cg03596034	chr17	29297437	+	RNF135;RNF135	TSS1500;TSS1500	N_Shore	24.7656	4.00467	0.000292871	0.610348	0.429212	0.104106
cg00509120	chr1	52041391	-			OpenSea	-8.24505	-4.0002	0.000296735	0.610348	-0.437049	-0.0674512
cg02631119	chr8	141976334	-	PTK2;PTK2;PTK2	Body;5'UTR;5'UTR	OpenSea	6.95244	3.99993	0.000296967	0.610348	0.453603	0.0165734
cg02102540	chr3	119917714	+	GPR156;GPR156	Body;Body	OpenSea	10.8941	3.99785	0.000298789	0.610348	0.482691	0.00457372
cg08562404	chr3	126982534	+			OpenSea	11.0847	3.99625	0.000300187	0.610348	0.432365	0.0507183
cg13495442	chr12	108980219	+			OpenSea	9.59585	3.99464	0.000301607	0.610348	0.54913	0.120466
cg22703061	chr20	3154259	+			Island	-11.6565	-3.99264	0.000303378	0.610348	-0.424339	-0.04898
cg14766208	chr17	64651067	-	PRKCA	Body	OpenSea	-6.5007	-3.98926	0.000306393	0.610348	-0.517161	-0.0161641
cg13269032	chr20	47274909	+	PREX1	Body	OpenSea	-9.95749	-3.98497	0.000310266	0.610348	-0.580143	-0.111448
cg04414675	chr7	158362052	-	PTPRN2;PTPRN2;PTPRN2	Body;Body;Body	Island	-16.3788	-3.9824	0.000312612	0.610348	-0.428975	-0.0439583
cg06934989	chr17	80614287	+			OpenSea	8.93205	3.98199	0.000312983	0.610348	0.440314	0.0308214
cg25953493	chr17	13249749	-			OpenSea	21.6406	3.98166	0.000313288	0.610348	0.420596	0.265058
cg21361134	chr3	150690456	+	CLRN1;CLRN1OS	1stExon;TSS200	OpenSea	8.82356	3.98069	0.000314182	0.610348	0.413865	0.0128538
cg09223820	chr16	35027418	-			OpenSea	-11.8965	-3.97839	0.000316299	0.610348	-0.44597	-0.0377263
cg17918544	chr15	24123363	-			Island	14.2142	3.96983	0.00032432	0.610348	0.42597	0.0832232
cg12794432	chr11	108535585	-	DDX10	TSS1500	Island	15.7477	3.96048	0.000333301	0.610348	0.422891	0.0070669
cg21068178	chr19	15240823	+			OpenSea	47.3306	3.95923	0.000334525	0.610348	0.451107	0.182681
cg06461708	chr7	27292322	+			S_Shore	11.4597	3.94402	0.000349705	0.621237	0.465376	0.0509611
cg18922987	chr8	101303492	-	RNF19A;RNF19A;RNF19A	5'UTR;5'UTR;5'UTR	OpenSea	9.07097	3.9425	0.000351263	0.621237	0.572496	0.0582601
cg19751693	chr2	238413220	+	MLPH;MLPH;MLPH;MLPH;MLPH	Body;Body;Body;Body;Body	OpenSea	-10.8229	-3.93372	0.000360374	0.621237	-0.439858	-0.0625026
cg03346191	chr2	214312723	+	SPAG16;SPAG16;SPAG16	Body;Body;Body	OpenSea	11.6589	3.93314	0.000360988	0.621237	0.47219	0.0540193
cg13497069	chr6	29426119	+	OR2H1	TSS200	OpenSea	6.85157	3.92882	0.000365553	0.622734	0.414109	0.0143374
cg18469813	chr6	168148018	+			OpenSea	-11.2364	-3.92239	0.000372469	0.622734	-0.494435	-0.102684
cg04633225	chr13	28494161	-	PDX1	TSS200	Island	9.59463	3.92186	0.000373048	0.622734	0.465984	0.01413
cg00045273	chr3	197119863	+			OpenSea	13.9243	3.9203	0.000374747	0.622734	0.40439	0.0222681
cg16333440	chr6	28967766	-	ZNF311	Body	OpenSea	33.8938	3.91943	0.0003757	0.622734	0.488608	0.270867
cg10220391	chr5	142309416	+	ARHGAP26;ARHGAP26	Body;Body	OpenSea	-18.0918	-3.91937	0.000375756	0.622734	-0.563399	-0.190185
cg03895784	chr16	88822883	-	FAM38A	Body	S_Shore	-11.2428	-3.91697	0.00037839	0.622734	-0.503244	-0.0335507
cg06109939	chr11	33637874	-	C11orf41	Body	OpenSea	-8.83586	-3.916	0.000379461	0.622734	-0.424779	-0.0294999
cg17919599	chr14	24423864	+	C14orf167;C14orf167;DHRS4;C14orf167;C14orf167	TSS1500;TSS1500;Body;TSS1500;Body	S_Shore	-12.2742	-3.91112	0.000384897	0.622734	-0.430598	-0.0482916
cg10088428	chr3	170275851	-	SLC7A14	5'UTR	OpenSea	9.97876	3.9084	0.000387953	0.622734	0.453747	0.00152192
cg24668150	chr10	27389076	-	ANKRD26	1stExon	Island	12.1892	3.90738	0.000389108	0.622734	0.532202	0.0163511
cg22138856	chr2	2531193	-			OpenSea	-10.8257	-3.90501	0.000391791	0.622734	-0.444227	-0.0390331
cg05646232	chr6	75811764	+	COL12A1;COL12A1;COL12A1;COL12A1	ExonBnd;ExonBnd;Body;Body	OpenSea	11.8362	3.90289	0.000394219	0.622734	0.503591	0.169624
cg15301504	chr12	66346167	-	HMGA2;HMGA2	Body;Body	OpenSea	7.71823	3.89861	0.00039916	0.622734	0.412035	0.0304086
cg05396044	chr1	173836727	-	GAS5;SNORD76;SNORD75;SNORD77;ZBTB37;ZBTB37	Body;TSS1500;TSS1500;TSS1500;TSS1500;TSS1500	N_Shore	11.6751	3.89676	0.000401313	0.622734	0.528312	0.0344062
cg10032534	chr7	43670173	-			OpenSea	12.3332	3.89644	0.000401685	0.622734	0.536708	0.200093
cg16186094	chr10	128767606	-	DOCK1;DOCK1	Body;Body	OpenSea	10.1832	3.89637	0.000401765	0.622734	0.411236	0.0160608
cg04835051	chr6	31794519	+	HSPA1B	TSS1500	N_Shore	-23.5381	-3.89576	0.000402471	0.622734	-0.405915	-0.0437677
cg26544685	chr11	93276720	+	C11orf75	TSS200	Island	-10.719	-3.89418	0.000404327	0.622734	-0.404659	-0.0324078
cg11559070	chr8	101504249	+			OpenSea	12.9735	3.89314	0.000405559	0.622734	0.521144	0.081904
cg06498267	chr5	45695922	-	HCN1	1stExon	Island	15.1237	3.88489	0.00041539	0.622734	0.417506	0.00568061
cg14800293	chr5	148170288	+			OpenSea	12.7039	3.88251	0.000418274	0.622734	0.490741	0.189588
cg05353983	chr12	49075643	+	C12orf41	5'UTR	Island	-15.3231	-3.88132	0.000419718	0.622734	-0.424579	-0.00897513
cg09908426	chr11	82109410	+	LOC101928989	Body	OpenSea	-9.6829	-3.87674	0.000425339	0.622734	-0.428662	-0.032893
cg13290180	chr7	2082529	+	MAD1L1;MAD1L1;MAD1L1	Body;Body;Body	OpenSea	42.7335	3.87552	0.000426848	0.622734	0.458078	0.244926
cg06760771	chr14	21059287	-	RNASE11;RNASE12	TSS1500;TSS1500	OpenSea	11.0288	3.8741	0.000428605	0.622734	0.447419	0.0240616
cg05775627	chr12	49690254	+	PRPH	Body	Island	10.7496	3.87055	0.000433042	0.622734	0.409068	0.052298
cg02599293	chr5	137090023	+	HNRNPA0;HNRNPA0	1stExon;5'UTR	Island	13.8957	3.86854	0.000435573	0.622734	0.48724	0.0284891
cg12678021	chr3	127677452	-	KBTBD12	Body	OpenSea	7.7576	3.86667	0.000437937	0.622734	0.411403	0.0281462
cg08533083	chr19	11852538	+			S_Shelf	20.5065	3.86519	0.000439827	0.622734	0.546853	0.444237
cg25315806	chr5	125701243	+	GRAMD3	Body	OpenSea	6.26145	3.86288	0.000442786	0.622734	0.461069	0.024753
cg17755518	chr1	76077832	+	SLC44A5;SLC44A5	TSS1500;TSS1500	N_Shelf	8.78212	3.86223	0.000443617	0.622734	0.45139	0.0431864
cg10989634	chr1	111813745	+			Island	-12.0532	-3.85772	0.000449452	0.622734	-0.592806	-0.115437
cg16703754	chr17	75915929	-			OpenSea	12.3543	3.85458	0.000453558	0.622734	0.418688	0.0386155
cg09890800	chr5	14432378	+	TRIO	Body	OpenSea	6.38088	3.84273	0.000469386	0.629095	0.413989	0.00784714
cg01066472	chr1	75591029	+			Island	-18.6032	-3.84016	0.000472894	0.629095	-0.421215	-0.284449
cg10242602	chr4	188916875	-	ZFP42	TSS200	Island	-14.8315	-3.83632	0.000478171	0.629095	-0.42524	-0.017644
cg24349193	chr1	157998998	+	KIRREL;KIRREL	Body;Body	OpenSea	-19.752	-3.83528	0.00047962	0.629095	-0.421236	-0.106341
cg17720707	chr6	151818811	-	C6orf97	Body	S_Shelf	-9.62902	-3.83365	0.00048189	0.629095	-0.419775	-0.0478672
cg09455542	chr13	45722201	-	GTF2F2	Body	OpenSea	7.24409	3.83287	0.000482969	0.629095	0.517006	0.0927517
cg13176454	chr8	134462547	-			OpenSea	-6.70752	-3.82883	0.000488649	0.629095	-0.403055	-0.00828565
cg02839622	chr20	55904289	+	SPO11;SPO11	TSS1500;TSS1500	N_Shore	12.1978	3.8286	0.000488975	0.629095	0.46735	0.0126555
cg15412265	chr13	103377395	+			OpenSea	-14.3461	-3.82313	0.000496757	0.629095	-0.453235	-0.11464
cg03128890	chr8	122558224	+			OpenSea	-20.3991	-3.82091	0.000499958	0.629095	-0.448004	-0.20976
cg06940127	chr17	1665303	+	SERPINF1;SERPINF1	1stExon;5'UTR	OpenSea	-7.53716	-3.81895	0.000502802	0.629095	-0.411596	-0.0668657
cg23519572	chr13	114808934	+	RASA3	Body	S_Shore	17.4447	3.81814	0.000503971	0.629095	0.613144	0.0674805
cg10481660	chr7	155249746	-	EN2	TSS1500	Island	6.74132	3.81532	0.000508099	0.629095	0.515496	0.0592827
cg25440698	chr5	169056056	-			OpenSea	-8.08575	-3.81147	0.000513774	0.629095	-0.450036	-0.0249058
cg17222234	chr15	68871405	-	CORO2B	TSS200	Island	9.92841	3.80942	0.000516822	0.629095	0.576442	0.0538624
cg14080982	chr15	71736038	+	THSD4	Body	OpenSea	12.8947	3.80188	0.000528181	0.629095	0.514891	0.146974
cg07461977	chr12	54420892	+	HOXC6;HOXC6;HOXC5;HOXC4	TSS1500;5'UTR;Body;5'UTR	N_Shelf	10.3168	3.79941	0.000531968	0.629095	0.40657	0.0794424
cg06623959	chr17	42035474	-	PYY	5'UTR	OpenSea	12.0166	3.79851	0.000533344	0.629095	0.502326	0.0912067
cg02410887	chr8	56791798	+	LYN;LYN	TSS1500;TSS1500	N_Shore	14.3418	3.79388	0.00054051	0.629095	0.536726	0.0155081
cg22233425	chr4	93217985	-			OpenSea	7.21504	3.79249	0.00054268	0.629095	0.407279	-0.00377723
cg06432098	chr5	71389786	-			OpenSea	-11.2619	-3.79131	0.000544532	0.629095	-0.433269	-0.039765
cg07695256	chr14	88459742	-	GALC;GALC;GALC	TSS200;TSS200;1stExon	S_Shore	15.3674	3.78656	0.000552032	0.629095	0.417264	0.000266012
cg06459104	chr18	5456880	+	EPB41L3	Body	OpenSea	16.3971	3.7852	0.000554187	0.629095	0.547749	0.199595
cg14461650	chr2	101925089	-	RNF149;RNF149	1stExon;5'UTR	Island	-15.7516	-3.77949	0.000563375	0.63598	-0.425889	-0.0309025
cg21608901	chr17	75851997	+			OpenSea	11.222	3.77667	0.000567971	0.63598	0.403957	0.115855
cg05967140	chr1	95811713	-			OpenSea	7.98172	3.77537	0.000570095	0.63598	0.558897	0.0812519
cg11384750	chr14	103430786	+	CDC42BPB	Body	Island	-11.5517	-3.77195	0.000575737	0.638117	-0.459714	-0.0067496
cg01302546	chr1	198668711	-	PTPRC;PTPRC;PTPRC	ExonBnd;Body;Body	OpenSea	9.90187	3.7687	0.000581136	0.638117	0.404333	0.0590201
cg24529484	chr19	47933421	-	SLC8A2	Body	Island	-11.146	-3.76794	0.000582405	0.638117	-0.411503	-0.0354044
cg18989536	chr7	105889247	+	NAMPT	3'UTR	OpenSea	-6.3353	-3.76685	0.000584233	0.638117	-0.424696	0.0042672
cg02578350	chr18	13925657	-			OpenSea	-10.9169	-3.76507	0.000587233	0.638117	-0.478427	-0.079571
cg21858359	chr12	34478695	-			OpenSea	-17.7286	-3.76422	0.000588682	0.638697	-0.418074	-0.0522437
cg08663159	chr4	101111872	+	DDIT4L	TSS1500	S_Shore	-16.284	-3.76312	0.000590537	0.638981	-0.549453	-0.060964
cg11153505	chr13	113378377	+	ATP11A;ATP11A	Body;Body	OpenSea	7.92785	3.75819	0.000598959	0.640094	0.604051	0.109272
cg20648654	chr17	27456724	-	MYO18A;MYO18A	Body;Body	OpenSea	-8.23824	-3.75196	0.00060978	0.643399	-0.46119	-0.034278
cg19629631	chr7	2060116	-	MAD1L1;MAD1L1;MAD1L1	Body;Body;Body	Island	15.0402	3.75122	0.000611081	0.643882	0.418618	0.0461745
cg15995645	chr16	31359779	-			OpenSea	11.5275	3.74346	0.000624832	0.644324	0.475839	0.051126
cg23164855	chr1	6301170	+			N_Shore	13.0214	3.74094	0.000629366	0.644324	0.427404	0.0572891
cg05818605	chr7	30768346	+			OpenSea	-13.2162	-3.73189	0.000645903	0.644324	-0.414238	-0.05933
cg01263574	chr9	136390861	-	TMEM8C	TSS1500	OpenSea	13.5161	3.73151	0.000646616	0.644324	0.403004	0.0821427
cg02337283	chr19	10599976	+	KEAP1;KEAP1	Body;Body	N_Shelf	8.3651	3.73013	0.000649183	0.644324	0.412289	0.0196019
cg12929940	chr17	9629015	-	USP43;USP43	Body;Body	OpenSea	-20.183	-3.72641	0.000656136	0.644324	-0.505353	-0.205201
cg09471887	chr6	90660913	+	BACH2;BACH2	Body;Body	OpenSea	9.17742	3.72562	0.000657624	0.644324	0.41323	0.0782383
cg11205589	chr1	2239768	-	SKI	3'UTR	S_Shore	8.50162	3.72537	0.000658096	0.644324	0.532135	0.0232244
cg09490371	chr2	233253024	-	ECEL1P2	TSS1500	Island	42.0409	3.7226	0.000663328	0.645512	0.401853	0.0443929
cg14765933	chr5	1414924	+	SLC6A3	Body	N_Shore	-24.9907	-3.7187	0.000670771	0.648379	-0.444243	-0.0912841
cg01703086	chr11	1717919	+	HCCA2;KRTAP5-6	Body;TSS1500	S_Shore	21.5068	3.71824	0.000671671	0.648379	0.563212	0.369529
cg05540688	chr8	41552350	+	ANK1;ANK1;ANK1;ANK1;ANK1	Body;Body;Body;Body;Body	OpenSea	-14.321	-3.71633	0.000675345	0.648553	-0.409518	-0.0394501
cg04826010	chr17	29277837	-	ADAP2	Body	OpenSea	-16.424	-3.71324	0.000681343	0.648776	-0.471196	-0.0939246
cg01219924	chr17	79004947	+	FLJ90757	Body	N_Shore	-16.5162	-3.71321	0.000681406	0.648776	-0.493227	-0.254572
cg02364331	chr5	892731	+	TRIP13;BRD9;TRIP13;BRD9;BRD9	TSS1500;Body;TSS1500;TSS200;1stExon	Island	-8.584	-3.71313	0.000681553	0.648776	-0.424555	-0.0138458
cg08685562	chr2	55154399	-	EML6	Body	OpenSea	-21.3283	-3.7104	0.000686894	0.648949	-0.40896	-0.18948
cg07196216	chr16	89022688	-	CBFA2T3	Body	OpenSea	4.65917	3.70972	0.000688244	0.648949	0.464325	0.00590899
cg11459976	chr5	174887423	-			OpenSea	43.1261	3.70962	0.000688441	0.648949	0.50678	0.216885
cg00403457	chr7	77166947	-	PTPN12;PTPN12;PTPN12	TSS1500;1stExon;TSS1500	Island	6.333	3.70869	0.000690271	0.648949	0.530644	0.018697
cg20045040	chr22	22052942	-	YPEL1	3'UTR	OpenSea	-13.9436	-3.70705	0.000693512	0.649371	-0.419	-0.0138526
cg09134866	chr2	18304547	-			OpenSea	-10.1512	-3.70321	0.000701173	0.650097	-0.493247	-0.0291354
cg21361101	chr20	37520583	+	PPP1R16B;PPP1R16B	Body;Body	OpenSea	8.29241	3.69846	0.000710743	0.654911	0.412111	0.00827314
cg19733255	chr9	74918970	+	LINC01504;LINC01504	TSS1500;TSS1500	OpenSea	15.8117	3.6947	0.000718424	0.654911	0.401278	0.132528
cg05399872	chr1	16271449	-	ZBTB17	Body	Island	-12.0794	-3.6926	0.000722737	0.656171	-0.433932	-0.0231062
cg16034991	chr19	52146598	-	SIGLEC14	3'UTR	OpenSea	24.763	3.69217	0.000723625	0.656171	0.545215	0.527377
cg10454373	chr9	100658568	+			OpenSea	-13.178	-3.69194	0.000724101	0.656171	-0.44052	-0.0271687
cg00213192	chr2	159363889	+	PKP4;PKP4;PKP4;PKP4;PKP4	5'UTR;5'UTR;5'UTR;5'UTR;5'UTR	OpenSea	8.76626	3.68572	0.000737086	0.658799	0.411525	0.00634413
cg00767573	chr2	16088762	+			OpenSea	10.0531	3.6832	0.000742408	0.660638	0.448265	0.107084
cg13070763	chr3	46448963	-	CCRL2;CCRL2;CCRL2	5'UTR;1stExon;TSS200	OpenSea	-16.3781	-3.67727	0.000755058	0.66207	-0.527146	-0.287874
cg17429887	chr4	72723478	+			OpenSea	12.4361	3.67618	0.000757417	0.66207	0.473023	0.0457244
cg03429498	chr17	39204711	-	KRTAP2-1	TSS1500	OpenSea	11.4124	3.6756	0.00075866	0.66207	0.522259	0.0753556
cg11382295	chr7	46820655	-			OpenSea	7.82551	3.67409	0.000761937	0.66207	0.474506	0.0517087
cg01713348	chr16	1480790	-	C16orf91	TSS1500	N_Shore	-13.1711	-3.67295	0.000764411	0.66207	-0.437903	-0.103627
cg16980231	chr11	36399473	+	PRR5L;PRR5L;PRR5L	5'UTR;5'UTR;Body	S_Shore	-17.5376	-3.67066	0.000769424	0.664905	-0.420074	-0.0527208
cg03377310	chr1	157811650	-	CD5L	TSS200	OpenSea	-9.19662	-3.66496	0.000782016	0.66525	-0.437914	-0.0470055
cg07806394	chr12	11652096	+			N_Shore	-9.48882	-3.66071	0.000791549	0.666847	-0.40823	-0.0443699
cg23523057	chr5	79150013	+			OpenSea	-7.89854	-3.65331	0.000808382	0.668799	-0.404568	-0.0292993
cg12221475	chr6	1390622	+	FOXF2	1stExon	Island	-7.09698	-3.65292	0.000809287	0.668799	-0.434878	-0.0106143
cg16493566	chr6	153304236	-	FBXO5;FBXO5	5'UTR;TSS200	Island	-25.7177	-3.65203	0.000811338	0.668799	-0.539882	-0.0370739
cg05757757	chr10	80008637	-			OpenSea	16.4393	3.65194	0.000811551	0.668799	0.463688	0.310582
cg12465412	chr1	233428450	+	PCNXL2	Body	N_Shelf	9.00788	3.65076	0.000814272	0.668799	0.507919	0.0589767
cg23378951	chr4	142554128	-			N_Shelf	-7.87982	-3.64747	0.000821916	0.671508	-0.454671	-0.0312928
cg20977992	chr3	13461859	-	NUP210	TSS200	Island	14.9356	3.64106	0.000837044	0.672839	0.40942	0.0726058
cg00268500	chr2	64067540	+	UGP2;UGP2	TSS1500;TSS1500	N_Shore	15.5569	3.63845	0.000843259	0.672839	0.41885	0.0123301
cg22259903	chr12	50539113	-	CERS5;CERS5;CERS5	Body;Body;5'UTR	OpenSea	9.00085	3.6354	0.00085061	0.672839	0.481724	0.0552828
cg09361819	chr5	124071822	-	ZNF608	Body	OpenSea	14.1393	3.63536	0.000850706	0.672839	0.422841	0.0482396
cg14470976	chr9	140657381	+	EHMT1;EHMT1;FLJ40292	Body;Body;TSS200	OpenSea	22.0872	3.6353	0.000850836	0.672839	0.535335	0.466475
cg15386434	chr1	1289835	-	MXRA8	Body	Island	23.2257	3.63447	0.000852848	0.672839	0.461007	0.222011
cg01789463	chr5	177031478	+	B4GALT7	Body	Island	-9.9128	-3.63392	0.000854188	0.672839	-0.426211	-0.0366171
cg24061197	chr2	220108496	+	GLB1L;GLB1L;GLB1L	5'UTR;5'UTR;TSS200	S_Shore	-38.6836	-3.63101	0.000861277	0.673784	-0.459092	-0.230044
cg00602070	chr5	33245479	+			OpenSea	-8.04696	-3.62952	0.000864929	0.674021	-0.434052	-0.0216707
cg10384015	chr12	90356806	-			OpenSea	-8.11515	-3.62605	0.000873472	0.675084	-0.408239	-0.0122701
cg19892287	chr12	54412688	+	HOXC4;HOXC5;HOXC6	5'UTR;Body;5'UTR	N_Shore	19.5295	3.62463	0.000876996	0.675125	0.402632	0.148443
cg25102782	chr2	179316089	+	PRKRA;DFNB59;PRKRA;PRKRA;MIR548N	TSS1500;TSS200;TSS200;TSS1500;Body	Island	-14.3178	-3.62404	0.000878466	0.675125	-0.414513	-0.012605
cg03421120	chr7	139183550	+			OpenSea	-7.1945	-3.61929	0.000890383	0.676534	-0.432663	-0.00349582
cg21273437	chr11	67236952	+	TMEM134;TMEM134;TMEM134	TSS1500;TSS1500;TSS1500	Island	11.0114	3.61804	0.000893546	0.676604	0.454474	0.0726184
cg05765605	chr16	69360307	-			N_Shelf	-26.0628	-3.6157	0.000899493	0.676671	-0.403323	-0.175777
cg22680668	chr20	46846003	-			OpenSea	9.40819	3.61399	0.000903866	0.676671	0.489084	0.057771
cg05321721	chr14	104094918	-	KLC1;KLC1;KLC1	TSS1500;TSS1500;TSS1500	Island	12.74	3.61222	0.000908404	0.676671	0.515709	0.117336
cg03060925	chr19	41256330	+	C19orf54;SNRPA	TSS1500;TSS1500	Island	-11.5994	-3.61007	0.000913958	0.676671	-0.404005	-0.0173073
cg18437986	chr1	32683487	+	TMEM234	Body	OpenSea	9.31386	3.60448	0.000928547	0.676671	0.456427	0.0113113
cg08129793	chr14	66476302	+			OpenSea	10.6853	3.60393	0.000929992	0.676671	0.604511	0.0720053
cg16838001	chr19	14543874	-	PKN1	TSS1500	Island	-16.1512	-3.60314	0.000932066	0.676671	-0.409267	-0.0466566
cg10085612	chr1	153519639	+	LOC101928034;S100A4;S100A4	Body;TSS1500;TSS1500	OpenSea	16.1601	3.60249	0.000933782	0.676671	0.515068	0.38152
cg18187548	chr12	44578727	-	TMEM117;TMEM117;TMEM117;TMEM117	Body;Body;Body;Body	OpenSea	9.07631	3.60247	0.000933847	0.676671	0.459441	0.0103509
cg16967684	chr1	56632445	-			OpenSea	-6.09824	-3.60241	0.000933994	0.676671	-0.414777	-0.00430766
cg16400756	chr1	6105939	+	KCNAB2;KCNAB2	Body;Body	OpenSea	-5.71011	-3.60133	0.000936845	0.676727	-0.465133	-0.00447125
cg10805514	chr1	156024073	+	LAMTOR2;LAMTOR2;UBQLN4;UBQLN4	TSS1500;TSS1500;TSS1500;TSS1500	Island	-9.39602	-3.59643	0.000949928	0.676727	-0.48317	-0.0243818
cg05878952	chr8	141541073	+			OpenSea	12.2375	3.59467	0.000954667	0.676727	0.564201	0.132713
cg14776134	chr12	51784498	+	GALNT6;SLC4A8;SLC4A8	5'UTR;TSS1500;TSS1500	N_Shore	7.75597	3.59455	0.000954996	0.676727	0.415413	0.0172874
cg00997798	chr1	240612744	+	FMN2	Body	OpenSea	-9.98889	-3.59439	0.000955437	0.676727	-0.409404	-0.0508257
cg22695480	chr3	30820620	-	GADL1	Body	OpenSea	-24.516	-3.59194	0.000962079	0.676727	-0.420631	-0.334603
cg26585348	chr12	6975881	-	TPI1;TPI1;TPI1	TSS1500;TSS1500;TSS1500	N_Shore	7.92842	3.58964	0.000968359	0.676727	0.416706	0.0337818
cg01478665	chr18	56267787	+	ALPK2	Body	OpenSea	16.3794	3.58898	0.000970169	0.676829	0.542064	0.40031
cg13327936	chr5	121660160	+	SNCAIP;SNCAIP;SNCAIP;SNCAIP;SNCAIP;SNCAIP	5'UTR;5'UTR;5'UTR;5'UTR;5'UTR;Body	OpenSea	12.9257	3.58812	0.000972524	0.677569	0.520226	0.121562
cg04423166	chr14	24702070	-	GMPR2;GMPR2;GMPR2;NEDD8;GMPR2	5'UTR;TSS200;5'UTR;TSS1500;TSS200	S_Shore	12.0604	3.58085	0.000992707	0.680468	0.432477	-0.000605568
cg19691659	chr11	64482332	-	NRXN2;NRXN2	5'UTR;5'UTR	S_Shore	-10.2404	-3.57854	0.000999205	0.683838	-0.444165	-0.089548
* Do not survive FDR correction
** D Beta = Beta-value difference betwee the highest and lowest sample
*** Gene symbols taken from Illumina's EPIC annotation file

## Sheet: ODI-inter DMPs
ODI-inter DMPs*
Illumina ID	Chromosome	Genomic position	DNA strand	UCSC RefGene Name***	UCSC RefGene Group	Relation to a CpG Island	Log Fold Change	T-score	P-value	FDR P-value	Correlation	D Beta**
cg06066072	chr4	174113880	-	GALNT7	Body	OpenSea	35.9881	5.86833	9.97728e-07	0.269952	0.536611	-0.094721
cg10593638	chr8	144655260	-	MROH6	TSS1500	S_Shore	21.154	5.09418	1.09295e-05	0.839096	0.530584	-0.0325431
cg04049895	chr7	69599128	+	AUTS2;AUTS2;AUTS2	Body;Body;Body	OpenSea	-11.5877	-4.91303	1.90655e-05	0.878435	-0.48518	0.0138274
cg20314438	chr6	126661369	+	C6orf173;C6orf173	5'UTR;1stExon	Island	-11.1945	-4.84263	2.36506e-05	0.878435	-0.418827	0.0149082
cg06017059	chr8	38854090	+	TM2D2;TM2D2;ADAM9;ADAM9;ADAM9;TM2D2;TM2D2;ADAM9	TSS200;TSS200;TSS1500;TSS1500;TSS1500;TSS200;TSS200;TSS1500	Island	14.051	4.83656	2.40941e-05	0.878435	0.450968	-0.0624255
cg12084908	chr10	61437386	+	SLC16A9	Body	OpenSea	51.7328	4.82998	2.45838e-05	0.878435	0.520337	-0.161124
cg13553528	chr12	132312106	+	MMP17	TSS1500	N_Shore	-33.9408	-4.73721	3.26308e-05	0.890116	-0.50335	0.124645
cg20910352	chr12	53817598	+	AMHR2;AMHR2;AMHR2	TSS200;TSS200;TSS200	OpenSea	-12.6743	-4.67492	3.94435e-05	0.890116	-0.475988	0.00253396
cg08910510	chr20	58071136	-			OpenSea	-16.772	-4.64401	4.33287e-05	0.890116	-0.469441	0.010651
cg05524354	chr10	129797760	-	PTPRE	5'UTR	OpenSea	18.5341	4.5922	5.07039e-05	0.890116	0.41223	-0.0636245
cg04175895	chr11	64851783	+	CDCA5;ZFPL1;ZFPL1	TSS200;5'UTR;1stExon	Island	11.4837	4.58461	5.18828e-05	0.890116	0.456311	-0.0111616
cg13568343	chr9	129676623	+	RALGPS1	TSS1500	N_Shore	-21.1885	-4.55968	5.5951e-05	0.890116	-0.410248	0.109397
cg23573567	chr10	133048930	-	TCERG1L	Body	OpenSea	14.7789	4.5195	6.31786e-05	0.916026	0.474714	-0.171921
cg04787343	chr6	56820286	-	BEND6;DST	5'UTR;TSS1500	Island	19.0746	4.44929	7.80803e-05	0.956993	0.454194	-0.0377275
cg01228288	chr14	99501901	-			OpenSea	21.1368	4.40279	8.98017e-05	0.956993	0.534114	-0.0512131
cg27436980	chr18	50197627	+	DCC	Body	OpenSea	-15.6974	-4.37025	9.90149e-05	0.956993	-0.451636	0.132012
cg15888240	chr9	134471742	+	RAPGEF1;RAPGEF1;RAPGEF1;RAPGEF1;RAPGEF1;RAPGEF1	ExonBnd;ExonBnd;ExonBnd;Body;Body;Body	OpenSea	12.0092	4.32348	0.000113905	0.956993	0.426627	-0.0306457
cg07501233	chr13	100641900	+			Island	17.7627	4.29993	0.000122214	0.956993	0.468792	-0.0242077
cg17892259	chr1	42149829	+	HIVEP3;HIVEP3	5'UTR;5'UTR	OpenSea	-15.1567	-4.2729	0.000132483	0.956993	-0.468522	0.0161706
cg16148773	chr11	111749571	-	FDXACB1;C11orf1	Body;TSS1500	Island	15.9055	4.25088	0.000141471	0.956993	0.541306	-0.015689
cg21250982	chr11	68039933	+	C11orf24;C11orf24	TSS1500;TSS1500	S_Shore	-14.4402	-4.23899	0.000146571	0.956993	-0.429744	0.00343808
cg17750919	chr1	79472917	-	ELTD1	TSS1500	S_Shore	-10.4464	-4.23035	0.00015039	0.956993	-0.480329	0.0252214
cg13323489	chr3	193587780	+			Island	-12.2561	-4.22746	0.000151689	0.956993	-0.408881	0.0389582
cg21371003	chr17	54893317	-	C17orf67	TSS200	OpenSea	33.6489	4.20111	0.000164046	0.956993	0.515728	-0.271015
cg01886303	chr15	29406026	-	APBA2;APBA2	Body;Body	Island	-13.7116	-4.18041	0.000174443	0.956993	-0.404633	0.0178132
cg13642260	chr9	130955380	+	CIZ1;CIZ1	5'UTR;5'UTR	Island	42.379	4.17904	0.000175155	0.956993	0.445713	-0.317831
cg07056590	chr9	6185357	+			OpenSea	-11.8123	-4.14971	0.000191056	0.956993	-0.410175	0.099514
cg00511375	chr3	148927135	-	CP;CP	Body;Body	OpenSea	-6.90767	-4.14863	0.000191669	0.956993	-0.422551	0.00336362
cg12789086	chr14	77565004	-	KIAA1737	5'UTR	S_Shore	-18.1276	-4.13531	0.000199375	0.956993	-0.511516	0.127998
cg26916373	chr22	43506535	+	BIK	TSS1500	Island	-11.9359	-4.10319	0.000219222	0.956993	-0.470142	0.0104584
cg19901801	chr1	114697032	-	SYT6	TSS1500	Island	-12.5215	-4.09547	0.000224275	0.956993	-0.48753	0.0382729
cg05362470	chr11	131738597	-	NTM	Body	OpenSea	7.23718	4.0932	0.000225779	0.956993	0.411111	-0.0409538
cg15092168	chr5	63257873	+	HTR1A	TSS1500	Island	-17.3652	-4.08033	0.000234514	0.956993	-0.445009	0.030164
cg16339435	chr6	146285414	+	SHPRH;SHPRH	TSS200;TSS200	Island	10.8615	4.07183	0.000240458	0.956993	0.572965	-0.0406576
cg07791987	chr2	189193728	-	GULP1	5'UTR	OpenSea	-10.4805	-4.06252	0.000247138	0.956993	-0.415643	0.0472481
cg04590119	chr7	136563350	+	CHRM2;CHRM2;CHRM2;CHRM2;CHRM2;CHRM2;CHRM2;CHRM2	5'UTR;5'UTR;5'UTR;5'UTR;5'UTR;5'UTR;5'UTR;5'UTR	OpenSea	-15.139	-4.03404	0.000268725	0.956993	-0.500692	0.113552
cg10796715	chr21	44151745	+	PDE9A;PDE9A;PDE9A;PDE9A;PDE9A;PDE9A;PDE9A;PDE9A;PDE9A;PDE9A;PDE9A;PDE9A;PDE9A;PDE9A;PDE9A;PDE9A;PDE9A;PDE9A;PDE9A;PDE9A	5'UTR;5'UTR;5'UTR;5'UTR;5'UTR;5'UTR;5'UTR;Body;Body;Body;Body;Body;Body;Body;Body;Body;Body;Body;Body;Body	OpenSea	9.72043	4.0261	0.000275066	0.956993	0.418349	-0.0132056
cg10071929	chr9	130955135	-	CIZ1;CIZ1;CIZ1;CIZ1;CIZ1	TSS1500;5'UTR;TSS1500;5'UTR;TSS1500	N_Shore	51.7964	4.02509	0.000275883	0.956993	0.426425	-0.32115
cg09976142	chr9	130955436	-	CIZ1;CIZ1	5'UTR;5'UTR	Island	50.3439	4.02263	0.000277882	0.956993	0.480831	-0.481722
cg17809414	chr2	206547231	+	NRP2;NRP2;NRP2;NRP2;NRP2;NRP2;NRP2;NRP2;NRP2;NRP2;NRP2;NRP2	5'UTR;1stExon;5'UTR;5'UTR;5'UTR;5'UTR;1stExon;1stExon;1stExon;5'UTR;1stExon;1stExon	Island	33.5112	4.01716	0.000282375	0.956993	0.408783	-0.0209223
cg01691104	chr17	71612776	+	SDK2	Body	OpenSea	12.443	4.01543	0.00028381	0.956993	0.430485	-0.0552015
cg23436584	chr12	98833359	-			OpenSea	10.573	4.00968	0.000288635	0.956993	0.434368	-0.0723614
cg04723752	chr19	47450339	+	ARHGAP35	Body	OpenSea	-11.7897	-3.9779	0.000316795	0.956993	-0.460539	0.0420342
cg12443119	chr4	88770115	+			OpenSea	-20.5191	-3.97531	0.000319202	0.956993	-0.450865	0.122465
cg04373224	chr14	94643321	-	PPP4R4;PPP4R4	Body;Body	S_Shore	12.1117	3.96552	0.000328468	0.956993	0.439821	-0.0409946
cg14560482	chr14	69331840	-			OpenSea	-6.82338	-3.96002	0.000333786	0.956993	-0.414764	0.0123707
cg04574956	chr7	158809037	-	LOC154822	Body	OpenSea	10.9718	3.95392	0.000339789	0.956993	0.429865	-0.0444214
cg03019460	chr11	71823446	+	C11orf51	5'UTR	N_Shore	-16.6867	-3.94547	0.000348273	0.956993	-0.449262	0.00784233
cg14732528	chr8	134582807	+	ST3GAL1;ST3GAL1	5'UTR;5'UTR	Island	5.90496	3.94473	0.000349029	0.956993	0.484003	-0.00224719
cg02054059	chr1	245318817	-	KIF26B	Body	Island	10.9996	3.91894	0.000376269	0.956993	0.432793	-0.0504633
cg01423843	chr17	35716178	-	ACACA;ACACA;ACACA	TSS200;5'UTR;Body	Island	-16.6502	-3.91855	0.000376699	0.956993	-0.408602	0.0133917
cg01449995	chr17	7833394	+	KCNAB3	TSS1500	N_Shore	10.1644	3.91726	0.000378117	0.956993	0.445355	-0.0849023
cg24592431	chr19	40267091	-	LEUTX	TSS200	OpenSea	16.399	3.90031	0.000397236	0.956993	0.429443	-0.0481547
cg02527252	chr8	8178889	+	PRAGMIN	Body	S_Shelf	13.2826	3.89736	0.000400651	0.956993	0.476329	-0.0698122
cg20916520	chr21	39830577	-	ERG;ERG;ERG;ERG;ERG;ERG;ERG;ERG	Body;Body;Body;Body;Body;Body;5'UTR;5'UTR	OpenSea	-9.14727	-3.89255	0.000406296	0.956993	-0.535822	0.0449438
cg15433422	chr3	196670053	+	LOC152217;NCBP2;NCBP2	Body;TSS1500;TSS1500	Island	15.7236	3.88917	0.000410306	0.956993	0.428744	-0.0439164
cg24935633	chr7	15595059	-	AGMO	Body	OpenSea	-15.3703	-3.88863	0.000410946	0.956993	-0.402154	0.058041
cg05245094	chr16	85669572	+	KIAA0182;KIAA0182	5'UTR;Body	N_Shore	10.5622	3.86934	0.000434619	0.956993	0.468503	-0.0402245
cg07694390	chr2	176937971	-			S_Shore	-29.5151	-3.86723	0.000437282	0.956993	-0.512594	0.101776
cg27641141	chr10	43892910	-	HNRNPF;HNRNPF;HNRNPF;HNRNPF;HNRNPF;HNRNPF	5'UTR;TSS1500;5'UTR;TSS200;5'UTR;5'UTR	Island	-12.4488	-3.85782	0.000449374	0.956993	-0.479756	0.0496048
cg27262745	chr2	173420765	+	PDK1;PDK1;PDK1;PDK1;PDK1;PDK1	5'UTR;5'UTR;1stExon;1stExon;Body;Body	Island	9.00935	3.85669	0.000450848	0.956993	0.490885	-0.0181244
cg08116199	chr20	62887006	+	PCMTD2;PCMTD2	TSS200;TSS200	Island	8.54706	3.85149	0.000457694	0.956993	0.423056	-0.0210693
cg16051089	chr5	52083947	-	ITGA1;PELO;PELO	TSS200;1stExon;5'UTR	Island	8.70394	3.83945	0.000473924	0.956993	0.56952	-0.00598728
cg26812362	chr6	167040675	-	RPS6KA2;RPS6KA2;RPS6KA2	5'UTR;1stExon;Body	Island	11.4903	3.8385	0.000475217	0.956993	0.547495	-0.0158046
cg05814927	chr8	103629488	-			OpenSea	-9.55225	-3.83826	0.000475551	0.956993	-0.495337	0.0475177
cg04156483	chr1	2254199	-	MORN1	Body	Island	10.6243	3.83036	0.000486547	0.956993	0.462752	-0.00221079
cg06672652	chr1	203830934	+	SNRPE	Body	S_Shore	-15.8112	-3.82761	0.00049042	0.956993	-0.589099	0.00425055
cg01614716	chr1	43834120	+	ELOVL1	TSS1500	Island	-20.1378	-3.82665	0.000491795	0.956993	-0.408561	0.0133341
cg09378691	chr20	44600971	-	ZNF335	TSS200	Island	15.6694	3.82284	0.000497229	0.956993	0.485943	-0.02712
cg06875863	chr6	170764764	+			Island	12.5533	3.81974	0.000501701	0.956993	0.544844	-0.0742219
cg18908981	chr3	43732200	-	ABHD5	TSS200	Island	-10.5668	-3.81199	0.000513054	0.956993	-0.497363	0.00767908
cg04979685	chr18	52613018	+	CCDC68;CCDC68	5'UTR;5'UTR	OpenSea	18.8006	3.80496	0.000523564	0.956993	0.414124	-0.0611788
cg22172115	chr19	10230272	-	EIF3G	Body	Island	-13.9532	-3.80293	0.000526647	0.956993	-0.415798	0.00994764
cg24617568	chr7	89748647	-	DPY19L2P4	TSS200	Island	-12.9087	-3.80067	0.000530092	0.956993	-0.456435	0.017447
cg16908208	chr12	128782880	-	TMEM132C	Body	OpenSea	-19.3334	-3.79717	0.000535462	0.956993	-0.513441	0.145353
cg14265254	chr17	17495025	+	PEMT	TSS200	Island	-9.53596	-3.79541	0.000538181	0.956993	-0.407168	-0.00307597
cg20789035	chr17	40925340	-	VPS25	TSS200	OpenSea	-9.01356	-3.79131	0.000544576	0.956993	-0.418028	0.00158506
cg06156162	chr18	30781675	+	CCDC178;CCDC178;CCDC178	Body;Body;Body	OpenSea	-10.5632	-3.78365	0.000556735	0.963139	-0.425583	0.0172059
cg24557142	chr4	85818499	-	WDFY3;WDFY3	5'UTR;TSS1500	OpenSea	-7.02097	-3.77933	0.000563693	0.964019	-0.445408	0.0104416
cg21767373	chr17	21030067	-	DHRS7B	TSS200	Island	-16.5188	-3.77316	0.000573797	0.964269	-0.438072	0.0123949
cg21959181	chr7	150755243	+	CDK5;SLC4A2;CDK5	TSS200;TSS1500;TSS200	Island	-9.70315	-3.76291	0.000590961	0.965254	-0.421844	0.0547499
cg22791739	chr8	112040119	+	LINC01608;LINC01608	TSS1500;TSS1500	OpenSea	-10.1312	-3.76035	0.000595318	0.965254	-0.416881	0.0212447
cg14902954	chr18	57772874	-			OpenSea	-11.2563	-3.75892	0.000597767	0.965254	-0.448552	0.0432614
cg02396380	chr2	115920321	-	DPP10-AS1;DPP10;DPP10;DPP10;DPP10;DPP10	TSS1500;Body;5'UTR;Body;Body;Body	Island	-16.3083	-3.75795	0.000599439	0.965254	-0.547687	0.045358
cg12106403	chr19	667808	-			S_Shore	24.7275	3.75626	0.00060235	0.965254	0.424576	-0.0554864
cg24261666	chr1	181412476	-			OpenSea	-13.0024	-3.75387	0.000606509	0.965254	-0.409633	0.0285707
cg14650228	chr8	144573510	+	ZC3H3	Body	S_Shelf	-15.4776	-3.74095	0.000629407	0.978391	-0.415316	0.0418215
cg10798788	chr2	228250422	+			OpenSea	-18.4033	-3.73157	0.000646569	0.9812	-0.519748	0.0723242
cg11189257	chr7	29084204	-	CPVL;CPVL	Body;Body	OpenSea	7.17528	3.73045	0.00064864	0.9812	0.417389	-0.00644016
cg14214853	chr20	6138560	-			OpenSea	-9.86836	-3.7106	0.000686572	0.999778	-0.442378	0.0523442
cg24113266	chr7	98122011	+			OpenSea	-14.3802	-3.71059	0.000686589	0.999778	-0.436216	0.0114765
cg13379851	chr15	90455959	-	ARPIN;ARPIN;C15orf38-AP3S2	Body;TSS200;Body	Island	-20.501	-3.70676	0.000694162	0.999778	-0.470067	0.0592181
cg06873567	chr15	75959737	+			OpenSea	14.3425	3.6824	0.000744163	0.999778	0.428238	-0.135364
cg23881926	chr8	59058656	-	FAM110B	5'UTR	Island	-14.9574	-3.67973	0.000749857	0.999778	-0.422761	0.0151334
cg23836612	chr12	132416842	-	PUS1;PUS1;PUS1	Body;Body;Body	S_Shelf	9.32481	3.67455	0.000761022	0.999778	0.402976	-0.0348688
cg22977942	chr15	85197694	+	WDR73	TSS200	Island	15.3605	3.67373	0.000762786	0.999778	0.416534	-0.0277945
cg07847424	chr16	725543	-	RHBDL1	TSS1500	N_Shelf	7.51924	3.67369	0.000762889	0.999778	0.476429	-0.0263173
cg20682143	chr1	231561152	-	EGLN1	TSS1500	S_Shelf	-14.5468	-3.67337	0.000763578	0.999778	-0.542141	0.0482786
cg02913377	chr11	21644873	-			OpenSea	14.1561	3.67183	0.000766933	0.999778	0.415834	-0.0416343
cg10870892	chr11	70265971	-	CTTN;CTTN	Body;Body	OpenSea	7.07316	3.66182	0.000789125	0.999778	0.401806	-0.0284453
cg11634612	chr8	48920777	+	UBE2V2	TSS1500	N_Shore	11.7232	3.66149	0.000789863	0.999778	0.569451	-0.027885
cg07358015	chr8	28748218	-	INTS9;HMBOX1;INTS9;HMBOX1;INTS9	TSS1500;TSS200;TSS1500;5'UTR;TSS1500	Island	-43.3621	-3.65675	0.000800595	0.999778	-0.4211	0.0544601
cg18921991	chr5	173910163	+	LINC01411	Body	OpenSea	6.73751	3.65553	0.000803372	0.999778	0.452869	-0.0644458
cg22348673	chr7	28997925	-	TRIL;TRIL	5'UTR;1stExon	Island	13.967	3.64899	0.000818461	0.999778	0.437427	-0.0306797
cg13209892	chr8	19174316	-	SH2D4A	5'UTR	S_Shelf	11.847	3.64881	0.000818876	0.999778	0.410376	-0.0984191
cg09005414	chr1	22517402	+			OpenSea	8.39353	3.64827	0.00082014	0.999778	0.431345	-0.00712712
cg09505444	chr2	232244311	+			OpenSea	9.8618	3.64268	0.00083326	0.999778	0.415234	-0.0314366
cg03109841	chr17	73007443	-	ICT1;ICT1	TSS1500;TSS1500	N_Shore	9.06906	3.63978	0.000840168	0.999778	0.441598	-0.022146
cg00996789	chr3	50664954	-	MAPKAPK3;MAPKAPK3;MAPKAPK3	Body;Body;Body	OpenSea	14.9597	3.63255	0.000857596	0.999778	0.456973	-0.0318242
cg04438395	chr10	132200182	-			OpenSea	11.0803	3.63129	0.000860655	0.999778	0.421466	-0.0404099
cg20816122	chr2	98379508	+	TMEM131	Body	OpenSea	-9.10968	-3.6266	0.000872201	0.999778	-0.41365	0.0254225
cg04565008	chr11	67418140	+	ACY3	TSS200	OpenSea	9.182	3.62381	0.000879112	0.999778	0.444159	-0.103147
cg03576123	chr11	487126	+	PTDSS2	Body	S_Shore	-14.4123	-3.62373	0.000879328	0.999778	-0.400464	0.0259143
cg13691892	chr9	140446458	-	PNPLA7;PNPLA7;MRPL41	TSS1500;TSS1500;5'UTR	Island	11.9001	3.62004	0.000888584	0.999778	0.458826	-0.00639052
cg03823998	chr4	41216517	+	APBB2;APBB2;APBB2;APBB2;APBB2;APBB2	1stExon;1stExon;1stExon;5'UTR;5'UTR;5'UTR	Island	13.7971	3.6049	0.000927523	0.999778	0.443532	-0.0431777
cg05616442	chr14	105260652	+	AKT1;AKT1;AKT1	5'UTR;5'UTR;TSS1500	N_Shore	17.7271	3.60272	0.000933267	0.999778	0.417199	-0.193856
cg26814847	chr12	123237152	-	DENR	TSS1500	Island	17.7887	3.60219	0.000934667	0.999778	0.482679	-0.0293972
cg19671201	chr11	64692085	-	PPP2R5B	TSS200	Island	-11.0834	-3.59548	0.000952582	0.999778	-0.430406	0.0194228
cg06461795	chr2	237950468	+			OpenSea	-7.7312	-3.58888	0.000970529	0.999778	-0.405306	0.00564062
cg25964534	chr6	31731300	-	C6orf26	Body	OpenSea	9.89604	3.58529	0.000980401	0.999778	0.522343	-0.0171267
cg01453694	chr22	39746048	+	SYNGR1;SYNGR1	1stExon;1stExon	Island	-41.2067	-3.58115	0.000991934	0.999778	-0.423388	0.0449797
cg15706017	chr6	32269111	+	C6orf10	Body	OpenSea	-9.27958	-3.57891	0.000998238	0.999778	-0.422823	0.0145392
* Do not survive FDR correction
** D Beta = Beta-value difference betwee the highest and lowest sample
*** Gene symbols taken from Illumina's EPIC annotation file

## Sheet: Female-specific DMPs
Female-specific DMPs*
Illumina ID	Chromosome	Genomic position	DNA strand	UCSC RefGene Name***	UCSC RefGene Group	Relation to a CpG Island	Log Fold Change	T-score	P-value	FDR P-value	Correlation	D Beta**
cg23615572	chr11	64086020	+	PRDX5;PRDX5;TRMT112;PRDX5	Body;Body;TSS1500;Body	Island	10.5506	7.42281	3.98496e-06	0.39264	0.572421	0.105313
cg22317004	chr11	1360335	-			Island	9.73002	7.33059	4.57231e-06	0.39264	0.552257	0.093015
cg09754948	chr16	28834200	-	ATXN2L;ATXN2L;ATXN2L;ATXN2L;ATXN2L	TSS1500;TSS1500;TSS1500;TSS1500;TSS1500	Island	-15.8308	-7.2759	4.9634e-06	0.39264	-0.50713	-0.0493953
cg03187209	chr1	204080535	+	SOX13	5'UTR	OpenSea	5.37199	7.08325	6.64735e-06	0.39264	0.581231	0.0142343
cg22799963	chr8	11536778	-			Island	-10.9573	-7.03907	7.11281e-06	0.39264	-0.62287	-0.0671306
cg14002578	chr9	101569103	+	GALNT12	TSS1500	N_Shore	6.43744	7.03397	7.16877e-06	0.39264	0.530699	-0.00356004
cg03558177	chr16	89307718	-			OpenSea	-6.67769	-6.92121	8.53105e-06	0.39264	-0.501526	-0.15325
cg17696925	chr1	156697791	-	RRNAD1;RRNAD1;ISG20L2	TSS1500;TSS1500;5'UTR	N_Shore	-8.77948	-6.87277	9.19785e-06	0.39264	-0.597331	-0.00686497
cg15771735	chr6	57614321	-			OpenSea	7.32866	6.86902	9.2517e-06	0.39264	0.602864	0.0277445
cg17164781	chr15	85144209	-	ZSCAN2;ZSCAN2;ZSCAN2	TSS200;TSS200;TSS200	Island	12.9018	6.58683	1.44348e-05	0.502541	0.518083	0.0470637
cg24902111	chr4	1400264	+	NKX1-1	TSS200	Island	-13.2052	-6.48506	1.69914e-05	0.549289	-0.597027	-0.136107
cg06277901	chr21	35715870	-			OpenSea	6.0518	6.18849	2.75506e-05	0.577374	0.525275	0.0322772
cg24399080	chr22	29738547	-	AP1B1;AP1B1;AP1B1	Body;Body;Body	OpenSea	-9.23087	-5.98208	3.88455e-05	0.577374	-0.586122	-0.0357985
cg13845147	chr19	8115362	+			Island	-5.80659	-5.87874	4.62389e-05	0.577374	-0.667872	-0.00689157
cg08933615	chr1	149146618	-			Island	-18.3323	-5.70083	6.26314e-05	0.577374	-0.664899	-0.195612
cg04826345	chr13	22615334	-			OpenSea	-11.1213	-5.67644	6.53146e-05	0.577374	-0.612041	-0.0393031
cg16268429	chr5	36242136	+	C5orf33;C5orf33	TSS1500;5'UTR	Island	9.41418	5.67043	6.59941e-05	0.577374	0.533795	0.0546072
cg27545565	chr4	169725732	+	PALLD;PALLD;PALLD	Body;Body;Body	OpenSea	4.87026	5.62562	7.12978e-05	0.577374	0.542896	0.0205455
cg00090787	chr15	66795345	-	RPL4;SNORD16;SNORD18B	Body;TSS200;TSS1500	OpenSea	-5.41934	-5.58998	7.58345e-05	0.577374	-0.673991	-0.0334912
cg19018643	chr22	46731269	+	TRMU	TSS200	N_Shore	-17.2608	-5.58847	7.60337e-05	0.577374	-0.595518	-0.0130139
cg21229337	chr6	36931543	-	PI16	Body	S_Shore	7.8786	5.55971	7.99251e-05	0.577374	0.575045	0.128046
cg19517256	chr12	89740614	+			OpenSea	6.48474	5.54776	8.16025e-05	0.577374	0.502185	0.00912835
cg12968192	chr21	44496270	+	CBS	TSS1500	Island	-9.4293	-5.52467	8.49496e-05	0.577374	-0.52667	-0.0893136
cg16104628	chr7	6698429	-			S_Shelf	8.85374	5.51167	8.68967e-05	0.577374	0.593696	0.0359605
cg10728529	chr3	25497183	+	RARB;RARB;RARB;RARB;RARB;RARB;RARB;RARB;RARB	5'UTR;5'UTR;Body;Body;Body;Body;Body;Body;Body	OpenSea	-5.79517	-5.51029	8.71066e-05	0.577374	-0.653937	-0.0257093
cg02499214	chr12	122230490	+	RHOF	Body	N_Shore	-12.0304	-5.46666	9.40066e-05	0.585351	-0.528429	-0.0671278
cg17150069	chr10	114720151	-	TCF7L2;TCF7L2;TCF7L2;TCF7L2;TCF7L2;TCF7L2;TCF7L2;TCF7L2;TCF7L2;TCF7L2;TCF7L2;TCF7L2;TCF7L2	Body;Body;Body;Body;Body;Body;Body;Body;Body;Body;Body;Body;Body	OpenSea	-9.19401	-5.45714	9.55865e-05	0.585351	-0.502883	-0.219965
cg01740660	chr12	52346100	-	ACVR1B;ACVR1B;ACVR1B	Body;Body;TSS1500	S_Shore	-5.50479	-5.38106	0.000109255	0.593549	-0.574532	-0.0334882
cg27302994	chr1	30240265	+			OpenSea	-10.4956	-5.33456	0.000118603	0.593549	-0.510638	-0.107014
cg02789126	chr2	234667777	+	UGT1A10;UGT1A1;UGT1A6;UGT1A8;UGT1A4;UGT1A3;UGT1A6;UGT1A9;UGT1A7;UGT1A5	Body;TSS1500;Body;Body;Body;Body;Body;Body;Body;Body	S_Shelf	-4.07875	-5.27422	0.00013199	0.593549	-0.605288	-0.00895325
cg10479243	chr17	2599823	+	KIAA0664	Body	N_Shore	5.14663	5.26067	0.000135208	0.593549	0.507427	-0.00139166
cg14547335	chr3	10491247	-	ATP2B2;ATP2B2	5'UTR;5'UTR	OpenSea	6.90058	5.23907	0.000140505	0.593549	0.577482	0.0341629
cg12776061	chr6	33163428	+	RXRB	Body	S_Shelf	-5.83185	-5.23195	0.000142299	0.593549	-0.567081	-0.0216677
cg00147248	chr7	136568546	+	CHRM2;CHRM2;CHRM2;CHRM2;CHRM2;CHRM2;CHRM2;CHRM2	5'UTR;5'UTR;5'UTR;5'UTR;5'UTR;5'UTR;5'UTR;5'UTR	OpenSea	-4.04131	-5.20663	0.000148875	0.593549	-0.599459	-0.00892068
cg17697835	chr17	75283832	+	SEPT9;SEPT9	TSS200;Body	OpenSea	4.98651	5.19339	0.000152439	0.593549	0.64613	0.0188085
cg06403510	chr8	120868436	+	DSCC1	TSS1500	Island	7.16143	5.17433	0.000157726	0.593549	0.558544	0.0253329
cg02765496	chr9	71393662	-	FAM122A;PIP5K1B	TSS1500;5'UTR	N_Shore	5.81531	5.1645	0.000160527	0.593549	0.674566	0.0468448
cg08926571	chr10	16565058	+	C1QL3	TSS1500	S_Shore	-5.6774	-5.12726	0.000171616	0.593549	-0.578985	-0.0415026
cg02000318	chr7	27197713	-	HOXA7	TSS1500	N_Shore	-14.0809	-5.10385	0.000178992	0.593549	-0.587696	-0.0436188
cg11865883	chr19	39971137	-	TIMM50;TIMM50	5'UTR;1stExon	N_Shore	8.91844	5.09764	0.000181004	0.593549	0.523841	0.0264069
cg16164062	chr14	53623525	+			S_Shelf	4.06969	5.08988	0.000183552	0.593549	0.524537	0.00128013
cg25437443	chr1	235438343	+	ARID4B;ARID4B;ARID4B	Body;Body;Body	OpenSea	-5.70438	-5.07526	0.000188451	0.593549	-0.518901	-0.0345327
cg11891395	chr7	96652153	+	DLX5	Body	Island	-6.52476	-5.07224	0.00018948	0.593549	-0.51024	-0.0118032
cg06755471	chr13	22615265	-			OpenSea	-10.0881	-5.01119	0.000211588	0.593549	-0.580567	-0.110439
cg06711560	chr9	139746365	+	MAMDC4	TSS1500	S_Shore	-5.91068	-4.98378	0.00022237	0.593549	-0.512652	-0.011081
cg14413050	chr13	22615145	+			OpenSea	-11.0199	-4.98081	0.000223573	0.593549	-0.669975	-0.100085
cg05827732	chr3	96533699	-	EPHA6	1stExon	S_Shore	-8.10256	-4.97799	0.00022472	0.593549	-0.652952	-0.0279209
cg05661042	chr12	109796925	+			OpenSea	6.82661	4.96981	0.000228083	0.593549	0.692391	0.0136874
cg24363732	chr22	43333586	+	PACSIN2;PACSIN2;PACSIN2	5'UTR;5'UTR;5'UTR	OpenSea	-6.32374	-4.95463	0.000234464	0.593549	-0.511678	-0.0223361
cg03269716	chr1	874896	+	SAMD11	Body	N_Shore	9.05777	4.95168	0.000235727	0.593549	0.567591	0.0732689
cg24007919	chr14	92451572	-	TRIP11	Body	OpenSea	-4.58592	-4.95097	0.00023603	0.593549	-0.542878	-0.0454724
cg03188641	chr17	74864302	-	MGAT5B	TSS1500	Island	-5.92115	-4.94171	0.000240042	0.593549	-0.591615	-0.00253636
cg04197697	chr11	91954503	-			N_Shelf	-4.61155	-4.91941	0.000249997	0.593549	-0.592206	-0.0238221
cg11628740	chr3	55396422	+			OpenSea	-3.42694	-4.90655	0.00025593	0.593549	-0.50262	-0.0123392
cg15369512	chr17	1012967	+	ABR;ABR;ABR	Body;TSS1500;Body	Island	-6.66975	-4.90219	0.000257974	0.593549	-0.694166	-0.0154744
cg25727206	chr19	45055395	+	CEACAM22P	Body	OpenSea	-18.2815	-4.89962	0.00025919	0.593549	-0.57156	-0.00601014
cg19493651	chr2	62428082	+	B3GNT2	5'UTR	S_Shelf	10.2122	4.81968	0.000300041	0.593549	0.512105	-0.00286415
cg07370261	chr12	49504051	+	LMBR1L	Body	Island	-5.86951	-4.80859	0.000306217	0.593549	-0.544754	-0.0086457
cg25096740	chr1	20140828	-	RNF186;RNF186	3'UTR;1stExon	OpenSea	-4.67976	-4.78574	0.000319355	0.593549	-0.572266	-0.0116106
cg15886966	chr11	36252345	+	LDLRAD3	3'UTR	OpenSea	4.77916	4.77837	0.000323718	0.593549	0.593616	0.0197503
cg04565261	chr1	240161061	+			Island	-20.2152	-4.76252	0.000333313	0.593549	-0.509469	-0.127376
cg14171414	chr13	53422474	+	PCDH8;PCDH8	1stExon;1stExon	Island	5.45417	4.75143	0.000340196	0.593549	0.510712	0.0167648
cg00483315	chr3	108737825	+	MORC1	Body	OpenSea	-6.15885	-4.74059	0.000347068	0.593549	-0.557249	-0.0732587
cg18437193	chr8	1497307	+	DLGAP2	Body	Island	-7.81497	-4.72957	0.000354203	0.593549	-0.533642	-0.0270795
cg23045046	chr3	183602931	+	PARL;PARL	TSS1500;TSS1500	S_Shore	-17.2852	-4.69333	0.000378762	0.593549	-0.537033	-0.0715108
cg05569529	chr11	112085257	-	BCO2;BCO2;BCO2;BCO2;BCO2	Body;Body;Body;Body;Body	OpenSea	4.514	4.69313	0.000378899	0.593549	0.506966	0.00631518
cg18825703	chr14	103675748	+			S_Shore	5.76153	4.66563	0.000398707	0.593549	0.503673	0.082824
cg26316336	chr8	408237	+	FBXO25;FBXO25;FBXO25	Body;Body;Body	OpenSea	-4.0962	-4.65771	0.000404611	0.593549	-0.588351	-0.0262181
cg25141943	chr1	234743775	-	IRF2BP2;IRF2BP2	Body;Body	N_Shore	-7.16052	-4.65506	0.000406607	0.593549	-0.507535	-0.0197265
cg26287345	chr20	35169886	+	MYL9;MYL9	TSS200;TSS200	S_Shore	-11.0408	-4.64323	0.000415637	0.593549	-0.551958	-0.165464
cg10652508	chr19	2809933	+	THOP1	Body	N_Shore	4.18862	4.62118	0.000433027	0.593549	0.512275	0.0360735
cg04326960	chr19	12305655	-	LOC100289333	TSS200	Island	13.5443	4.62036	0.000433688	0.593549	0.523641	0.114464
cg21999939	chr5	2755004	+	C5orf38	Body	Island	21.3061	4.6202	0.000433819	0.593549	0.528934	0.120917
cg21690560	chr2	122130675	-	CLASP1;CLASP1;CLASP1;CLASP1	Body;Body;Body;Body	OpenSea	-5.05624	-4.61767	0.000435865	0.593549	-0.561558	-0.0208467
cg13428921	chr9	138837056	+	UBAC1	Body	OpenSea	-4.80376	-4.60768	0.000444052	0.593549	-0.658456	-0.0131416
cg13909695	chr7	73152745	-	ABHD11;ABHD11;ABHD11;ABHD11;ABHD11;ABHD11	Body;Body;Body;Body;Body;Body	Island	9.31574	4.59967	0.000450722	0.593549	0.616713	0.176508
cg22646171	chr16	67142931	-	C16orf70	TSS1500	N_Shore	-5.76088	-4.58385	0.000464211	0.593549	-0.566054	-0.026011
cg07255841	chr5	531305	+			S_Shelf	7.57456	4.57214	0.000474461	0.593549	0.665317	0.026535
cg19764588	chr17	42203821	+			S_Shelf	-4.65962	-4.56441	0.000481351	0.593549	-0.564927	-0.0119893
cg01441105	chr22	38469264	-	PICK1;PICK1;PICK1	Body;Body;Body	N_Shore	3.96457	4.56167	0.000483821	0.593549	0.552339	0.00483233
cg22226532	chr7	150722977	+	ATG9B	TSS1500	N_Shelf	-4.06673	-4.56001	0.000485331	0.593549	-0.560085	-0.0540595
cg23207304	chr5	132951221	+			S_Shelf	6.07468	4.55907	0.000486183	0.593549	0.55106	0.0555399
cg06957053	chr7	137533035	+	DGKI	TSS1500	S_Shore	5.45727	4.54944	0.000495007	0.593549	0.572116	0.0304091
cg10050808	chr9	137544960	+	COL5A1;COL5A1	Body;Body	OpenSea	-5.94707	-4.54618	0.000498026	0.593549	-0.516906	-0.0213047
cg06108374	chr8	19319031	-	CSGALNACT1;CSGALNACT1;CSGALNACT1	Body;Body;Body	Island	5.02018	4.54616	0.000498047	0.593549	0.638273	0.166927
cg21908039	chr1	229195169	+			OpenSea	-7.34115	-4.54548	0.000498683	0.593549	-0.507783	-0.152865
cg13307920	chr12	124429149	+	CCDC92;CCDC92;CCDC92;CCDC92;CCDC92;CCDC92	5'UTR;5'UTR;5'UTR;5'UTR;5'UTR;5'UTR	OpenSea	-5.58066	-4.53653	0.000507093	0.593549	-0.580787	-0.0887933
cg01950198	chr19	34664533	+	LSM14A;LSM14A	Body;Body	S_Shore	-5.65798	-4.52006	0.000522968	0.593549	-0.693383	-0.0189898
cg07184032	chr11	134671395	-			OpenSea	7.63522	4.51349	0.000529444	0.593549	0.618589	0.165023
cg26986911	chr5	33936292	+	RXFP3	TSS200	Island	-8.85013	-4.50502	0.000537907	0.593549	-0.659947	-0.0463159
cg16994506	chr12	4383724	+	CCND2	Body	Island	-5.72686	-4.50129	0.00054168	0.593549	-0.525967	-0.0383009
cg19544459	chr7	22123197	-			S_Shore	-5.4676	-4.49049	0.000552765	0.593549	-0.599008	-0.0117402
cg00422488	chr9	100747767	+	ANP32B	Body	Island	7.44027	4.48918	0.000554121	0.593549	0.522071	0.0142057
cg06826243	chr4	187985472	+			Island	-12.7798	-4.47398	0.000570151	0.593549	-0.509876	-0.0238701
cg19586024	chr12	110180633	+	FAM222A;FAM222A-AS1;FAM222A-AS1	5'UTR;Body;Body	OpenSea	-4.97058	-4.4727	0.000571521	0.593549	-0.517885	-0.0151926
cg04978945	chr21	43235489	+	PRDM15;PRDM15;PRDM15;PRDM15;PRDM15;PRDM15	Body;Body;Body;Body;Body;Body	N_Shore	4.86595	4.45742	0.000588162	0.593549	0.530737	0.024479
cg14328718	chr16	81264708	+			OpenSea	4.31767	4.45321	0.00059284	0.594053	0.503273	0.0318327
cg08072659	chr17	8103635	+			OpenSea	-13.8142	-4.44302	0.000604309	0.594053	-0.599491	-0.0509899
cg02530336	chr4	573619	+			S_Shore	9.26046	4.43973	0.000608051	0.594053	0.668624	0.0729604
cg16265348	chr20	25129542	+	LOC284798;LOC284798;LOC284798	TSS1500;TSS200;TSS200	Island	4.84335	4.43839	0.000609589	0.594053	0.542272	0.0100933
cg25290321	chr6	95054248	+			OpenSea	-6.60468	-4.4382	0.000609808	0.594053	-0.67499	-0.037897
cg12807829	chr12	3369367	+	TSPAN9;TSPAN9	Body;Body	OpenSea	3.40619	4.4222	0.000628458	0.59412	0.556066	0.0306973
cg15140721	chr2	131010115	+			Island	-16.5046	-4.41923	0.000631973	0.59412	-0.559815	-0.173574
cg27313482	chr2	171104728	-	MYO3B;MYO3B;MYO3B;MYO3B;MYO3B	Body;Body;Body;Body;Body	OpenSea	5.97842	4.41045	0.000642521	0.59412	0.504959	0.0599833
cg07611287	chr2	20780686	+			OpenSea	7.00215	4.39916	0.000656337	0.59412	0.564146	0.0083117
cg02085457	chr12	92438201	+	C12orf79;C12orf79;C12orf79;C12orf79;C12orf79	Body;Body;5'UTR;5'UTR;5'UTR	OpenSea	4.86801	4.39851	0.000657145	0.59412	0.63601	0.0482313
cg01998801	chr4	2396368	-	ZFYVE28	Body	OpenSea	4.47476	4.39579	0.000660522	0.59412	0.612712	0.105026
cg05058758	chr2	143784246	-	KYNU	Body	OpenSea	-6.05953	-4.39304	0.000663958	0.59412	-0.550012	-0.0651141
cg07148919	chr5	1466943	-	LPCAT1	Body	Island	13.0837	4.37948	0.000681165	0.59412	0.527395	-0.00102873
cg05535573	chr8	29785864	-	FAM183CP	Body	OpenSea	11.8841	4.37473	0.000687305	0.59412	0.524618	0.0203377
cg03004286	chr7	68014	-			OpenSea	-10.9637	-4.35705	0.000710645	0.59412	-0.564278	-0.0733598
cg14536777	chr8	145665811	-	NFKBIL2	Body	N_Shore	-4.00334	-4.35023	0.000719866	0.59412	-0.592293	-0.028887
cg16437087	chr3	193919045	-			N_Shelf	-6.21752	-4.34908	0.000721439	0.59412	-0.523907	-0.0222462
cg16598774	chr8	70400797	+	SULF1;SULF1	5'UTR;5'UTR	OpenSea	6.1544	4.34536	0.000726526	0.59412	0.546031	0.0607381
cg19536401	chr19	6504797	-			S_Shelf	11.0749	4.33717	0.000737871	0.59412	0.513608	0.0916207
cg09760057	chr19	1528418	-	PLK5P	Body	S_Shore	6.54933	4.33589	0.000739656	0.59412	0.510858	0.0262421
cg15458461	chr7	4923615	+	RADIL	TSS1500	S_Shore	5.97861	4.33237	0.000744599	0.59412	0.597331	0.0960891
cg06751794	chr22	28693706	+	TTC28	Body	OpenSea	8.88981	4.33145	0.000745903	0.59412	0.52722	0.000554842
cg15136913	chr10	134893540	-			S_Shore	6.00339	4.30464	0.000784764	0.59412	0.640996	0.0207976
cg21886089	chr7	71079734	+	WBSCR17	Body	OpenSea	5.91919	4.30359	0.000786329	0.59412	0.585467	0.0727754
cg16253790	chr2	238876124	-	UBE2F	5'UTR	Island	-8.38582	-4.29958	0.000792324	0.59412	-0.580938	-0.028963
cg16628206	chr2	228029924	-	COL4A4;COL4A3	TSS1500;Body	S_Shore	7.78116	4.29616	0.00079748	0.59412	0.602573	0.048213
cg17342141	chr10	124459311	-	C10orf120;C10orf120	1stExon;5'UTR	OpenSea	5.31224	4.28878	0.000808716	0.59412	0.65106	0.0239355
cg26481402	chr6	28853050	-			OpenSea	-6.34752	-4.28595	0.000813074	0.59412	-0.619633	-0.00826435
cg00879206	chr16	30661867	+	PRR14	TSS1500	N_Shore	-4.08464	-4.27187	0.000835096	0.59412	-0.534451	-0.00501151
cg22185661	chr19	45057261	+	CEACAM22P	Body	OpenSea	14.2724	4.26776	0.000841636	0.59412	0.518792	-0.014608
cg13794009	chr6	31697530	+	DDAH2	5'UTR	Island	17.2922	4.26561	0.000845087	0.59412	0.559049	0.151656
cg18700428	chr16	3243304	-			Island	-4.59925	-4.26077	0.000852885	0.59412	-0.526532	-0.0317913
cg22992266	chr4	621306	-	PDE6B;PDE6B	Body;Body	S_Shore	4.34139	4.26073	0.000852951	0.59412	0.689377	0.0395359
cg25851651	chr19	14939300	-	OR7A5	TSS200	OpenSea	3.4329	4.25781	0.000857701	0.59412	0.502064	0.0269552
cg14184794	chr10	39023095	-			Island	7.26577	4.25382	0.000864231	0.59412	0.501628	0.0192981
cg03782966	chr7	104585482	+			OpenSea	-5.89187	-4.2301	0.00090412	0.59412	-0.552992	-0.0152416
cg08092404	chr2	44126728	-	LRPPRC;LRPPRC	ExonBnd;Body	OpenSea	4.71986	4.22407	0.000914548	0.59412	0.587207	0.0716562
cg27570083	chr10	129045412	+	DOCK1;DOCK1	Body;Body	OpenSea	4.76844	4.21996	0.00092173	0.59412	0.556004	0.0645484
cg18100746	chr10	6390958	+			OpenSea	5.9985	4.21448	0.000931406	0.59412	0.513126	0.0254518
cg06091768	chr9	137581823	-	COL5A1;COL5A1	Body;Body	OpenSea	-5.39257	-4.21391	0.000932418	0.59412	-0.522319	-0.0147856
cg23387623	chr11	14532758	-	PSMA1;PSMA1	Body;Body	OpenSea	-3.79328	-4.20609	0.00094641	0.59412	-0.566882	-0.00901264
cg23082229	chr2	223105045	-	PAX3;PAX3;PAX3;PAX3;PAX3;PAX3	Body;Body;Body;Body;Body;Body	OpenSea	4.58116	4.20468	0.000948961	0.59412	0.668334	0.045349
cg06649280	chr1	24438781	-	MYOM3	TSS200	OpenSea	4.19903	4.19968	0.000958046	0.59412	0.509191	0.0718738
cg01969558	chr19	6215016	+	MLLT1	Body	N_Shore	3.8551	4.19738	0.000962249	0.59412	0.535262	0.00677459
cg20143528	chr1	17905924	-	ARHGEF10L;ARHGEF10L	TSS1500;5'UTR	OpenSea	-4.59201	-4.19035	0.000975235	0.59412	-0.535166	-0.0313852
cg26341642	chr17	77844970	-			OpenSea	-5.34029	-4.1785	0.000997532	0.59412	-0.679446	-0.0115418
* Do not survive FDR correction
** D Beta = Beta-value difference betwee the highest and lowest sample
*** Gene symbols taken from Illumina's EPIC annotation file

## Sheet: Male-specific DMPs
Male-specific DMPs*
Illumina ID	Chromosome	Genomic position	DNA strand	UCSC RefGene Name***	UCSC RefGene Group	Relation to a CpG Island	Log Fold Change	T-score	P-value	FDR P-value	Correlation	D Beta**
cg14564229	chr9	119748106	+	ASTN2;ASTN2;ASTN2	Body;Body;Body	OpenSea	8.84416	6.73496	3.00358e-06	0.93099	0.677842	0.0897033
cg06733470	chr20	37435204	+	PPP1R16B	5'UTR	Island	-5.53575	-6.42764	5.43846e-06	0.93099	-0.633806	-0.0112069
cg03996605	chr10	98177393	-	TLL2	Body	OpenSea	-4.43011	-5.66937	2.48353e-05	0.998529	-0.630178	-0.0385338
cg15785898	chr6	144608500	-			S_Shore	5.72807	5.62666	2.71134e-05	0.999777	0.564934	0.064235
cg16119852	chr1	51425958	+	FAF1	TSS200	Island	-11.8988	-5.5085	3.46041e-05	0.999777	-0.588586	-0.0143335
cg04764064	chr4	6829205	+	KIAA0232;KIAA0232	Body;Body	OpenSea	3.31316	5.41328	4.21733e-05	0.999777	0.630225	0.0113546
cg14113240	chr9	110572138	-			OpenSea	-7.49896	-5.40122	4.32467e-05	0.999777	-0.502922	0.00542783
cg03120375	chr8	20044960	+			OpenSea	4.23213	5.3731	4.58596e-05	0.999777	0.53363	0.0316965
cg06522331	chr1	68313192	+	GNG12-AS1	Body	OpenSea	5.69691	5.34794	4.83346e-05	0.999777	0.59087	0.0366925
cg18174542	chr22	41956861	+	CSDC2	TSS200	OpenSea	-5.56843	-5.30261	5.31459e-05	0.999777	-0.508025	-0.109934
cg09954314	chr11	66059162	-	TMEM151A	TSS1500	S_Shore	-9.77693	-5.27641	5.61486e-05	0.999777	-0.679706	-0.0542617
cg21393004	chr11	30343831	-	ARL14EP	TSS1500	N_Shore	10.8311	5.18305	6.83361e-05	0.999777	0.575261	0.0077853
cg19252910	chr10	80525683	+			OpenSea	-3.54184	-5.14791	7.35988e-05	0.999777	-0.556098	-0.0355279
cg23937138	chr22	43539637	-	MCAT;MCAT	TSS1500;TSS1500	S_Shore	-6.9547	-5.14502	7.40495e-05	0.999777	-0.566667	-0.105482
cg16050593	chr1	150038981	-	VPS45;VPS45;VPS45;VPS45;VPS45	TSS1500;TSS1500;TSS1500;TSS1500;TSS1500	N_Shore	3.57641	5.02398	9.57118e-05	0.999777	0.515952	0.0569739
cg23407897	chr10	44186769	-			S_Shore	7.41018	5.02108	9.63036e-05	0.999777	0.502273	0.431158
cg15169265	chr21	44074649	+	PDE9A;PDE9A;PDE9A;PDE9A;PDE9A;PDE9A;PDE9A;PDE9A;PDE9A;PDE9A;PDE9A;PDE9A;PDE9A;PDE9A;PDE9A;PDE9A;PDE9A;PDE9A;PDE9A;PDE9A	Body;Body;5'UTR;Body;Body;Body;5'UTR;5'UTR;Body;Body;5'UTR;5'UTR;5'UTR;Body;5'UTR;Body;Body;Body;Body;Body	Island	4.83761	5.01352	9.78643e-05	0.999777	0.607498	0.0246702
cg01731193	chr8	75099595	-			OpenSea	-3.51089	-5.01055	9.84843e-05	0.999777	-0.626292	-0.0295404
cg24836679	chr19	56017564	+	SSC5D	Body	S_Shelf	-3.58296	-4.9993	0.000100872	0.999777	-0.651878	-0.0223221
cg01233922	chr7	127693937	+	SND1	Body	OpenSea	3.59816	4.96311	0.000108955	0.999777	0.509781	0.00766183
cg06160153	chr9	38383604	-			OpenSea	12.0053	4.91501	0.00012074	0.999777	0.568405	0.0899986
cg15375522	chr1	161155230	-			OpenSea	4.71647	4.86544	0.000134249	0.999777	0.501213	0.0278033
cg07905673	chr3	42695580	-	ZBTB47	5'UTR	Island	4.5831	4.85245	0.000138038	0.999777	0.571776	0.0305988
cg15811736	chr1	4231136	+			OpenSea	4.20219	4.83011	0.000144811	0.999777	0.582104	0.0169348
cg16640388	chr18	61247376	-			OpenSea	10.8774	4.82649	0.000145939	0.999777	0.503013	0.053968
cg13880275	chr19	8657122	-	ADAMTS10;ADAMTS10	TSS200;Body	Island	-9.35038	-4.79549	0.000155983	0.999777	-0.575368	-0.152367
cg01157070	chr16	56228511	-	DKFZP434H168;GNAO1;GNAO1	TSS200;Body;Body	S_Shelf	5.79534	4.78212	0.000160531	0.999777	0.522518	-0.00726249
cg25282972	chr12	104565846	-			OpenSea	4.91161	4.76528	0.000166449	0.999777	0.606557	0.0541705
cg03704912	chr17	73521354	+	LLGL2;LLGL2;LLGL2	TSS1500;TSS1500;TSS1500	Island	5.04094	4.73776	0.000176608	0.999777	0.509227	0.0357056
cg18111489	chr8	10910339	-	XKR6	Body	OpenSea	-4.23625	-4.73374	0.000178141	0.999777	-0.55204	-0.0633361
cg20003377	chr4	149949212	+			OpenSea	-3.07666	-4.73175	0.000178908	0.999777	-0.582212	-0.0163103
cg25638118	chr15	72767740	+	ARIH1	Body	S_Shore	4.95019	4.7048	0.000189608	0.999777	0.573917	0.018238
cg03309072	chr12	102326068	+			OpenSea	-3.94099	-4.69107	0.000195309	0.999777	-0.523175	-0.024017
cg00812246	chr1	55464868	-	BSND	1stExon	S_Shore	-3.55458	-4.66022	0.000208759	0.999777	-0.632497	-0.0234409
cg23652850	chr14	69425084	+	ACTN1;ACTN1;ACTN1	Body;Body;Body	OpenSea	2.78856	4.63651	0.000219733	0.999777	0.635862	0.0162139
cg10884199	chr9	100278622	+	TMOD1;TMOD1	5'UTR;5'UTR	OpenSea	3.11101	4.63393	0.000220963	0.999777	0.507772	0.0554205
cg24067982	chr10	133109029	+	TCERG1L	Body	N_Shore	7.86525	4.60783	0.000233799	0.999777	0.603503	0.109213
cg00552822	chr15	22368443	-	LOC727924;OR4M2	Body;TSS200	OpenSea	5.38297	4.59177	0.00024207	0.999777	0.603921	0.132798
cg20062581	chr22	47546354	-	TBC1D22A;TBC1D22A;TBC1D22A;TBC1D22A;TBC1D22A	Body;Body;Body;Body;Body	OpenSea	-2.59572	-4.57267	0.000252296	0.999777	-0.519743	-0.0124471
cg02617165	chr8	125303844	-			OpenSea	5.40995	4.55205	0.00026383	0.999777	0.657965	0.0267713
cg15448599	chr3	50315748	-	C3orf45	TSS1500	S_Shore	-2.28097	-4.54918	0.000265479	0.999777	-0.616016	-0.0157084
cg09199491	chr15	71952725	-	THSD4;THSD4	Body;Body	OpenSea	-3.32701	-4.53604	0.000273156	0.999777	-0.521411	-0.0334909
cg08222002	chr10	65225947	+	LOC84989;JMJD1C	Body;TSS1500	S_Shore	4.33561	4.51625	0.000285146	0.999777	0.582929	0.00907
cg02029926	chr4	74734874	+	CXCL1	TSS1500	N_Shore	4.81569	4.49392	0.000299317	0.999777	0.530687	0.0146239
cg22667851	chr16	11405878	-			OpenSea	-3.95428	-4.46925	0.000315802	0.999777	-0.592028	-0.0585662
cg21250100	chr22	41956987	-	CSDC2	TSS200	OpenSea	-5.32559	-4.46374	0.000319611	0.999777	-0.524118	-0.131265
cg08721876	chr5	4116507	+			OpenSea	-3.7229	-4.44335	0.000334108	0.999777	-0.509646	-0.0297156
cg03142657	chr22	37684906	+	CYTH4	Body	OpenSea	-3.12191	-4.42511	0.000347646	0.999777	-0.678193	-0.0349956
cg02524725	chr10	35852468	-	CCNY;CCNY	Body;Body	OpenSea	4.23914	4.40982	0.000359422	0.999777	0.551358	0.0119907
cg20074142	chr15	56035371	-	PRTG	TSS200	Island	-4.75655	-4.39815	0.000368673	0.999777	-0.522495	-0.0551064
cg16914172	chr2	201762584	-	NIF3L1;NIF3L1;NIF3L1;NIF3L1	Body;Body;Body;Body	OpenSea	2.55869	4.3875	0.000377336	0.999777	0.714982	0.0083768
cg27640302	chr11	57296133	-	TIMM10	3'UTR	OpenSea	-2.2559	-4.3858	0.000378737	0.999777	-0.528333	-0.0704324
cg10316850	chr22	43539642	+	MCAT;MCAT;MCAT	TSS1500;TSS1500;TSS1500	S_Shore	-4.47246	-4.37016	0.000391876	0.999777	-0.615277	-0.0535311
cg05454731	chr13	86633502	+			OpenSea	3.27862	4.35806	0.000402359	0.999777	0.66564	0.0495199
cg16665911	chr5	23429048	-			OpenSea	-3.07064	-4.35553	0.000404582	0.999777	-0.537626	-0.00410903
cg08887921	chr16	34489904	+			OpenSea	4.85969	4.33811	0.000420262	0.999777	0.635503	0.0516674
cg20448212	chr1	154947008	+	MIR4258;CKS1B;CKS1B;SHC1;SHC1;SHC1	TSS1500;TSS200;TSS200;TSS200;TSS200;TSS200	Island	-3.74744	-4.33647	0.000421768	0.999777	-0.559652	-0.0301213
cg24726872	chr7	55621099	+	VOPP1;VOPP1	TSS1500;Body	OpenSea	3.08579	4.33559	0.000422579	0.999777	0.659874	0.0467231
cg15140246	chr2	101599259	+	NPAS2	Body	OpenSea	-5.09584	-4.32933	0.000428396	0.999777	-0.603705	-0.0428876
cg05806729	chr22	38687300	+	CSNK1E;CSNK1E;LOC400927-CSNK1E	3'UTR;3'UTR;3'UTR	OpenSea	2.82295	4.32533	0.000432151	0.999777	0.50508	0.0375029
cg00967316	chr7	113558794	-	PPP1R3A	1stExon	OpenSea	2.95104	4.31692	0.000440166	0.999777	0.548589	0.0120776
cg09437154	chr17	42457679	-	ITGA2B;ITGA2B	ExonBnd;Body	OpenSea	-3.06091	-4.30537	0.000451411	0.999777	-0.561083	-0.0314307
cg01532849	chr10	114911442	+	TCF7L2;TCF7L2;TCF7L2;TCF7L2;TCF7L2;TCF7L2;TCF7L2;TCF7L2;TCF7L2;TCF7L2;TCF7L2;TCF7L2;TCF7L2	Body;Body;Body;Body;Body;Body;Body;Body;Body;Body;Body;Body;Body	OpenSea	3.5662	4.28355	0.000473459	0.999777	0.543852	0.0339505
cg00983485	chr15	31284262	-	MTMR10	TSS1500	Island	3.01199	4.2685	0.000489301	0.999777	0.507605	0.0176019
cg23567693	chr20	36074421	+			OpenSea	-2.90981	-4.24836	0.000511338	0.999777	-0.660813	-0.02351
cg05265596	chr5	169695565	-	LCP2	Body	OpenSea	3.71475	4.24261	0.000517805	0.999777	0.708215	0.0395633
cg05861708	chr6	166400871	+	C6orf176;C6orf176;LOC441177	Body;Body;TSS200	N_Shore	5.17262	4.24046	0.000520253	0.999777	0.518334	0.0279809
cg03203462	chr17	58173487	-			OpenSea	-2.91889	-4.2395	0.00052135	0.999777	-0.576434	-0.0266531
cg24924017	chr1	161337474	-	CFAP126	Body	OpenSea	-2.2942	-4.23265	0.000529225	0.999777	-0.504178	-0.0153849
cg03514770	chr8	19313167	-	CSGALNACT1;CSGALNACT1;CSGALNACT1	Body;Body;Body	OpenSea	-3.23583	-4.22486	0.000538324	0.999777	-0.61711	-0.0100712
cg17135694	chr3	16524406	+	RFTN1	Body	OpenSea	5.56125	4.19261	0.000577715	0.999777	0.772854	0.111032
cg21310528	chr2	131862779	-	PLEKHB2;PLEKHB2;PLEKHB2;PLEKHB2;PLEKHB2;PLEKHB2;PLEKHB2;PLEKHB2;PLEKHB2;PLEKHB2;PLEKHB2;PLEKHB2;PLEKHB2;PLEKHB2;PLEKHB2;PLEKHB2;PLEKHB2;PLEKHB2;PLEKHB2;PLEKHB2;PLEKHB2;PLEKHB2;PLEKHB2;PLEKHB2;PLEKHB2;PLEKHB2	1stExon;1stExon;1stExon;1stExon;1stExon;1stExon;1stExon;1stExon;1stExon;1stExon;1stExon;1stExon;1stExon;5'UTR;5'UTR;5'UTR;5'UTR;5'UTR;5'UTR;5'UTR;5'UTR;5'UTR;5'UTR;5'UTR;5'UTR;5'UTR	Island	4.91873	4.18821	0.000583306	0.999777	0.502195	0.0165437
cg10144434	chr1	212209099	-	INTS7;DTL;DTL	TSS1500;5'UTR;1stExon	Island	-7.64695	-4.1799	0.000594028	0.999777	-0.517402	-0.0202589
cg04196980	chr11	45246045	+	PRDM11;PRDM11;PRDM11	Body;Body;Body	OpenSea	-3.20445	-4.17633	0.000598688	0.999777	-0.557901	-0.0316481
cg27573703	chr22	33000578	+	SYN3;SYN3;SYN3	Body;Body;Body	OpenSea	3.81141	4.16506	0.000613666	0.999777	0.522489	0.0264705
cg18082842	chr10	14496400	+			OpenSea	2.67987	4.163	0.000616443	0.999777	0.6139	0.0556815
cg14825889	chr5	170353325	-	RANBP17	Body	OpenSea	-2.18076	-4.16023	0.000620197	0.999777	-0.666652	-0.0173682
cg15793395	chr3	197509227	-	FYTTD1;FYTTD1;FYTTD1	Body;3'UTR;3'UTR	OpenSea	5.45616	4.15257	0.000630688	0.999777	0.507506	0.0902078
cg06263137	chr10	75179395	+			OpenSea	3.81293	4.15138	0.000632344	0.999777	0.512528	0.0902081
cg03682895	chr3	45984585	-	CXCR6;FYCO1	TSS1500;Body	OpenSea	3.28197	4.13693	0.000652702	0.999777	0.587608	0.0320616
cg19042287	chr6	108499426	-	NR2E1	Body	S_Shore	-3.81858	-4.13091	0.000661379	0.999777	-0.520162	-0.0740301
cg27374881	chr3	186504006	+	SNORA63;MIR1248;EIF4A2;SNORA81;SNORA4	TSS1500;TSS1500;Body;TSS1500;TSS1500	S_Shore	3.55447	4.12682	0.000667339	0.999777	0.62929	0.0209579
cg15030799	chr1	1052094	-	C1orf159	TSS1500	Island	-7.63245	-4.1162	0.000683063	0.999777	-0.627269	-0.0426244
cg01599948	chr3	194310750	+	TMEM44-AS1;TMEM44-AS1;TMEM44-AS1;TMEM44;TMEM44;TMEM44;TMEM44	Body;Body;Body;Body;Body;Body;Body	OpenSea	1.96891	4.10008	0.000707647	0.999777	0.636253	0.017393
cg13159168	chr11	65884556	+	PACS1	Body	OpenSea	4.65034	4.09612	0.000713828	0.999777	0.548499	0.0101654
cg07970568	chr2	208840846	-	PLEKHM3	Body	OpenSea	2.58035	4.08986	0.000723704	0.999777	0.580919	0.0161885
cg19145710	chr2	36758130	-	CRIM1	Body	OpenSea	4.59944	4.08045	0.000738805	0.999777	0.598106	0.0154349
cg01099220	chr8	145747659	+	LRRC14	3'UTR	Island	5.21749	4.07605	0.000745968	0.999777	0.571913	0.0154712
cg06223098	chr10	133230944	-			OpenSea	5.1929	4.06354	0.000766746	0.999777	0.597155	0.0792356
cg26948751	chr6	30033321	+			OpenSea	6.08906	4.06325	0.000767228	0.999777	0.62429	0.200728
cg05283486	chr5	72591623	+			N_Shelf	-2.94624	-4.05128	0.000787667	0.999777	-0.602354	-0.0751119
cg09845996	chr6	32094905	-	ATF6B;ATF6B	Body;Body	N_Shelf	2.66103	4.03897	0.000809243	0.999777	0.591649	0.014318
cg12636668	chr17	60792094	-	MARCH10;MARCH10;MARCH10;MARCH10	Body;Body;Body;Body	OpenSea	-3.83268	-4.02916	0.000826873	0.999777	-0.566448	-0.0369847
cg16985288	chr1	227015456	-			OpenSea	5.18935	4.02878	0.000827569	0.999777	0.648104	0.0826946
cg14441891	chr9	86923878	+	SLC28A3	Body	OpenSea	-1.89219	-4.01265	0.000857423	0.999777	-0.501918	-0.0054028
cg11447335	chr5	865350	+	BRD9;BRD9;BRD9	Body;Body;Body	Island	6.28449	4.01032	0.000861822	0.999777	0.585082	-0.00877108
cg06830704	chr22	48179647	-	LOC284930	Body	OpenSea	-5.19977	-3.9993	0.000882948	0.999777	-0.542896	-0.0824104
cg09077672	chr11	35253154	+	CD44;CD44;CD44;CD44;CD44	3'UTR;3'UTR;3'UTR;3'UTR;3'UTR	OpenSea	2.70201	3.9942	0.000892897	0.999777	0.560732	0.0602141
cg05790073	chr1	151299784	-	PI4KB	TSS1500	N_Shore	-10.9053	-3.99327	0.000894712	0.999777	-0.557498	-0.0880099
cg00930873	chr15	58357973	-	ALDH1A2;ALDH1A2	TSS200;TSS200	Island	-3.96724	-3.98925	0.000902665	0.999777	-0.550549	-0.0143876
cg26711820	chr12	81101689	+	MYF6	1stExon	N_Shore	-4.07441	-3.98689	0.00090735	0.999777	-0.576707	-0.0899614
cg06493154	chr6	42859023	+	C6orf226	TSS1500	S_Shore	5.01403	3.98457	0.000911994	0.999777	0.620652	0.103272
cg01966061	chr16	89628511	-	RPL13;RPL13;RPL13;RPL13	Body;Body;Body;Body	S_Shore	4.71957	3.98391	0.000913317	0.999777	0.623103	0.147869
cg24134018	chr18	10413897	-			N_Shore	3.42378	3.982	0.000917153	0.999777	0.565843	-0.00531841
cg11968318	chr1	5561995	+			OpenSea	4.30408	3.97722	0.000926834	0.999777	0.537236	0.0517153
cg00094739	chr17	77179999	+	HRNBP3	5'UTR	Island	3.49031	3.97636	0.000928605	0.999777	0.508159	0.0147174
cg24261546	chr11	43141284	-			OpenSea	-2.58384	-3.9763	0.000928715	0.999777	-0.549164	-0.0540169
cg23070153	chr12	111608648	-	CUX2	Body	OpenSea	-5.43818	-3.97255	0.000936414	0.999777	-0.555641	-0.0276992
cg18505691	chr6	29723320	+			S_Shelf	-10.3506	-3.97015	0.000941357	0.999777	-0.532237	-0.209691
cg04531007	chr2	127878894	+			OpenSea	-3.5105	-3.96816	0.000945481	0.999777	-0.52895	-0.0403915
cg21143896	chr7	2802374	+	GNA12	Body	N_Shore	7.32201	3.96611	0.000949746	0.999777	0.591353	0.16146
cg06444452	chr4	619635	-	PDE6B;PDE6B	1stExon;1stExon	Island	-3.04041	-3.95915	0.000964399	0.999777	-0.514391	-0.0215364
cg09026360	chr3	46742703	-	TMIE	TSS200	N_Shore	3.06525	3.95676	0.000969474	0.999777	0.655657	0.03488
cg07104773	chr11	63742125	+	COX8A;COX8A	5'UTR;1stExon	Island	-12.2131	-3.95439	0.000974548	0.999777	-0.561773	-0.0290767
cg07760753	chr16	47053784	+			OpenSea	-2.24653	-3.94462	0.000995706	0.999777	-0.533777	-0.000835727
cg11853918	chr6	17159487	-			OpenSea	-2.10723	-3.94379	0.000997522	0.999777	-0.522608	0.000739706
* Do not survive FDR correction
** D Beta = Beta-value difference betwee the highest and lowest sample
*** Gene symbols taken from Illumina's EPIC annotation file
